# Supplementary material for: Survey data of English teachers' beliefs about second language instruction in Chile
Source: Data Brief. 2019 Oct 22;27:104702. doi: 10.1016/j.dib.2019.104702 (PMC6838429; doi:10.1016/j.dib.2019.104702)
Supplement: Multimedia component 1 [file mmc1.xlsx]

## Sheet: Data-Sato & Oyanedel
q0002	q0003	q0004	q0005	q0006	q0007	q0008	q0009	q0010	q0011	q0012_0001	q0012_0002	q0012_0003	q0012_0004	q0012_0005	q0012_0006	q0012_0007	q0012_0008	q0012_0009	q0013_0001	q0013_0002	q0013_0003	q0013_0004	q0013_0005	q0014_0001	q0014_0002	q0014_0003	q0014_0004	q0015_0001	q0015_0002	q0015_0003	q0015_0004	q0015_0005	q0015_0006	q0015_0007	q0015_0008	q0015_0009	q0016_0001	q0016_0002	q0016_0003	q0016_0004	q0016_0005	q0017_0001	q0017_0002	q0017_0003	q0017_0004	q0017_0005	q0017_0006	q0017_0007	q0017_0008
Is English your mother tongue?	Which age group do you belong to?	For how many years have you studied English in formal settings (e.g., schools, universities, language schools)?	I learned English mainly via grammar-focused, teacher-centered lessons and vocabulary memorization.	Have you ever taken a course focusing on second language learning theories and/or Applied Linguistics?	Have you completed a training program specifically for English teaching?	Do you have a graduate-level degree and/or certificate of education, applied linguistics, or TESOL?	For how many years have you worked as a full-time (more than 20 hours/week) English teacher?	The age group (grades) that I currently teach (mainly) is:	The region where I teach is:	Learners can become good second language users simply by being exposed to the language.	Second languages are learned mainly through imitation.	Learners need to achieve explicit understanding of grammar rules to learn a second language.	The earlier a second language is introduced in school programs, the greater the likelihood of success in learning.	Classrooms are good places to learn about language but not for learning how to use language.	A teacher who learned English as a second language can be a better English teacher than a native speaker of English.	The way a teacher was taught English affects the way he/she teaches English.	The more teaching experience a teacher has, the better he is at teaching English.	An understanding of theories of second language acquisition helps second language teachers teach better.	A second language classroom should always be communicative.	It is important to practice a second language in situations simulating real life.	Grammar rules can be learned through communicative activities.	It is useful for learners to comprehend grammar rules through their own discovery.	Students should be active participants in the classroom.	Grammatical rules should be taught explicitly (e.g., explanations of different types of conditional sentences).	It is important to learn grammar in order to speak accurately in a second language (e.g., English).	It is important to learn grammar in order to speak fluently in a second language (e.g., English).	Grammar drills (e.g., conjugation exercises; fill-in-the-gap activities) are important for learning a second language.	Grammatical errors are evidence of second language development.	Learners’ grammatical errors when speaking in a second language must always be corrected.	Learners’ grammatical errors should be corrected as soon as they are made.	Teachers should correct learners’ grammatical errors by giving them the correct answer.	Teachers should point out learners’ grammatical errors without giving them the correct answer.	When correcting learners’ grammatical errors, teachers should be explicit so that the learners notice the correction.	Correcting a learner when he/she is talking interrupts the flow of communication.	Communication should be stopped when the teacher corrects learners’ errors.	Correcting a learner in front of his/her classmates may embarrass him/her.	Group activities are useful to get students involved in class.	Students have more chance to practice speaking during group work than during teacher-centered activities.	Students speak more freely during group work than during teacher-centered activities.	Students tend to learn mistakes from each other when working in pairs or groups.	Students should be encouraged to correct each other’s grammatical errors during group work.	The size of my class prohibits me from giving communicative classes.	My students believe that communicative activities are just for fun but not for learning.	My students want me to teach them grammar explicitly.	My students are waiting for me to correct their grammatical errors when they are speaking.	Communicative teaching is appropriate for the Chilean culture.	My students want me to teach the second language (English) in their first language (Spanish).	Teacher-centered classes are easier for the teacher to give than student-centered classes.	The national/school curriculum prevents me from giving communicative classes.
2	5	4	4	2	1	#NULL!	6	4	6	#NULL!	5	4	#NULL!	5	4	5	6	5	#NULL!	#NULL!	#NULL!	#NULL!	#NULL!	5	4	5	6	#NULL!	#NULL!	#NULL!	#NULL!	#NULL!	5	3	5	4	5	4	6	4	5	5	5	4	2	4	4	#NULL!	2
2	4	2	2	2	1	1	6	6	7	2	2	6	6	5	5	5	5	5	5	6	3	5	6	3	4	1	5	2	1	2	4	3	4	6	1	6	3	6	6	4	3	6	5	2	2	4	5	6	4
2	2	3	5	1	1	2	2	1	7	6	6	4	5	5	6	6	6	6	5	6	6	6	5	5	5	4	4	6	1	1	6	1	6	6	6	6	6	6	6	6	6	4	4	4	3	6	5	4	4
2	5	2	4	2	1	1	6	6	11	5	5	3	4	2	5	5	5	6	6	6	6	5	6	2	5	4	5	4	2	2	2	5	3	6	1	6	6	6	6	2	2	2	2	#NULL!	1	6	1	1	1
2	3	2	5	2	1	1	6	#NULL!	10	4	4	5	6	5	4	6	3	6	6	6	6	6	6	3	5	4	4	5	2	2	5	2	2	5	2	5	6	4	5	5	2	3	5	5	5	5	5	5	5
2	4	#NULL!	2	1	1	1	6	5	6	6	5	5	#NULL!	2	2	6	5	6	6	6	6	6	6	4	4	4	4	6	2	2	2	2	4	6	1	6	6	6	5	5	6	5	2	5	3	3	6	4	6
2	4	4	1	1	2	2	6	3	6	4	5	5	6	4	4	5	5	6	5	6	6	6	6	4	4	3	4	2	3	3	5	4	5	2	2	4	5	6	5	6	4	6	5	2	1	3	2	3	3
2	2	1	4	1	1	1	3	4	10	4	3	3	4	2	3	2	3	4	5	5	5	4	6	4	3	4	4	4	3	3	3	4	4	6	1	6	5	5	5	4	4	5	3	2	3	6	2	4	5
2	2	2	4	1	1	2	3	2	7	5	4	4	5	5	5	4	5	5	6	6	6	6	6	5	4	4	2	5	3	4	6	5	4	6	1	6	6	6	6	6	4	5	4	6	6	4	6	4	4
2	4	3	4	#NULL!	1	1	6	6	7	5	4	4	6	4	5	3	3	5	5	5	6	5	6	5	5	5	5	5	3	3	2	5	5	6	4	4	5	4	4	2	4	5	2	4	2	6	2	3	3
2	2	6	5	1	1	1	3	6	9	5	5	5	6	3	3	5	6	6	5	6	5	5	6	5	5	5	5	5	3	3	3	3	3	3	3	4	6	6	6	5	5	2	4	3	3	3	4	6	4
2	4	6	4	1	1	2	6	6	11	4	2	2	6	3	2	5	5	6	4	5	5	6	6	4	5	5	5	5	3	3	4	3	6	5	2	3	5	6	5	2	5	2	4	2	1	5	2	4	2
2	3	6	5	2	1	2	6	6	9	5	4	3	6	4	6	5	6	6	5	5	5	4	6	6	6	6	5	4	4	4	4	4	4	6	1	5	6	5	5	5	5	6	6	5	5	6	5	5	5
2	4	6	3	1	1	2	6	5	15	3	2	2	2	1	3	5	4	5	4	5	4	5	6	5	4	4	4	5	4	4	5	2	5	5	2	3	6	6	6	6	4	2	2	5	3	3	5	2	4
2	3	3	5	2	1	1	6	5	10	4	5	4	5	5	#NULL!	5	5	4	5	5	4	4	5	5	5	4	5	5	4	4	5	4	4	5	2	2	5	5	4	5	5	#NULL!	5	3	5	4	#NULL!	4	6
2	3	2	4	2	1	2	6	6	7	5	5	3	6	5	2	5	5	4	5	5	5	4	6	5	4	2	4	5	4	4	5	5	6	6	2	5	5	5	5	4	5	4	5	5	5	5	5	4	4
2	2	4	2	1	1	2	4	4	13	5	5	5	6	4	5	6	5	5	6	6	5	5	6	5	5	5	5	5	4	5	4	5	5	6	3	5	4	5	4	4	5	4	4	5	4	5	5	4	4
2	2	2	5	2	1	2	6	6	12	2	3	5	6	5	6	5	5	5	3	5	3	3	5	5	5	4	4	5	4	4	5	3	5	4	3	6	5	3	5	5	4	6	6	4	5	5	3	4	5
1	3	6	4	2	2	1	6	2	7	6	6	4	6	5	5	3	5	3	5	5	6	6	6	4	6	6	6	4	5	4	6	1	5	3	1	1	6	4	4	4	4	4	1	#NULL!	2	5	2	3	6
2	3	2	5	1	1	1	4	#NULL!	3	5	5	2	4	2	5	5	2	5	4	5	5	5	5	4	2	2	4	5	5	2	6	6	5	6	2	2	5	5	5	5	5	6	2	5	2	5	2	2	5
2	4	6	5	1	1	2	4	4	6	4	2	5	5	5	3	5	5	5	5	6	5	5	6	5	5	5	5	5	5	5	3	2	5	5	2	6	6	3	3	4	5	5	4	4	2	5	4	4	4
2	1	5	5	2	1	1	2	4	13	6	6	5	6	6	5	6	6	5	6	6	6	3	6	6	5	5	5	5	5	5	5	3	5	5	3	3	6	4	4	5	5	5	3	5	5	6	4	4	6
2	2	2	5	2	1	2	3	4	9	6	6	6	2	6	6	6	6	6	6	6	6	5	6	6	6	6	6	6	5	6	5	5	6	6	5	5	6	5	6	6	6	6	6	2	1	6	6	6	2
2	4	2	5	1	2	2	6	5	5	6	4	5	6	4	3	5	5	5	6	6	6	5	6	5	5	5	5	5	5	5	5	2	5	5	2	5	5	5	5	5	5	2	2	4	2	6	5	2	5
2	1	1	2	1	1	1	2	6	11	4	4	3	6	2	6	6	6	6	6	6	5	5	6	4	3	4	1	6	1	2	2	5	4	6	1	4	5	6	5	5	3	6	4	4	4	5	4	3	6
2	3	1	6	1	1	1	4	3	7	4	5	3	6	5	4	5	5	6	5	6	5	5	6	4	5	5	5	6	4	5	2	6	4	1	1	6	6	6	5	4	5	4	5	4	2	5	5	4	3
2	1	6	3	1	1	1	1	6	7	5	5	4	6	4	5	5	4	5	5	5	5	5	6	4	4	4	4	5	4	2	2	5	2	6	2	6	6	6	6	6	6	5	3	3	4	5	6	4	4
2	1	6	5	2	1	1	1	6	8	5	4	4	6	5	4	4	5	5	4	6	4	3	6	5	5	5	5	5	4	2	3	2	4	6	1	2	5	6	6	4	4	4	2	5	4	5	6	4	4
2	2	5	4	1	1	1	3	6	9	5	4	6	6	5	4	4	6	5	4	6	5	5	5	5	5	5	4	4	5	5	5	4	4	6	2	5	5	4	5	5	3	6	4	4	2	4	4	4	5
2	1	2	6	1	1	1	2	4	8	4	5	3	6	3	5	5	4	5	6	6	4	5	6	6	5	4	6	5	2	3	1	6	4	6	1	5	#NULL!	#NULL!	#NULL!	#NULL!	#NULL!	#NULL!	#NULL!	#NULL!	#NULL!	#NULL!	#NULL!	#NULL!	#NULL!
2	1	3	4	1	1	1	1	5	6	4	3	4	5	4	2	3	5	4	5	5	5	5	5	3	4	3	4	4	2	3	4	3	2	6	1	5	5	6	5	5	4	6	2	4	2	3	5	2	6
2	1	3	2	1	1	2	3	6	6	6	5	3	6	1	1	6	6	6	6	6	6	6	6	3	6	3	4	6	2	2	6	6	2	6	1	3	6	3	3	6	6	2	6	2	2	5	1	6	1
2	1	3	5	1	1	1	3	6	6	4	4	5	6	4	6	6	4	5	6	6	4	5	6	3	5	6	5	4	5	3	5	3	3	4	1	3	5	1	1	5	5	6	3	5	5	4	6	3	6
2	1	3	5	2	1	2	2	5	10	5	4	5	5	5	3	5	5	4	4	5	4	5	4	5	5	4	5	6	5	5	5	5	5	5	5	5	5	5	5	4	5	5	4	5	6	5	5	4	5
2	2	2	4	1	1	1	3	3	7	3	4	3	2	3	4	5	4	5	5	5	5	5	5	4	3	3	3	5	4	4	3	4	4	5	2	5	5	5	5	4	4	5	3	5	3	4	5	5	5
2	1	2	4	1	1	1	1	5	10	4	5	2	6	5	4	5	2	4	6	6	5	4	5	4	4	4	4	4	2	4	4	3	3	6	2	5	5	4	5	5	5	5	5	2	3	4	5	4	5
2	1	2	6	1	1	1	1	1	3	4	5	5	6	3	6	6	6	6	5	6	5	5	6	5	5	5	6	6	4	5	5	6	6	4	1	3	5	5	5	4	6	6	6	4	6	1	6	6	3
2	1	4	3	1	1	1	3	5	9	5	6	5	5	4	5	6	5	6	5	5	5	4	6	5	5	5	5	5	4	4	4	4	4	4	4	4	5	5	6	4	4	5	2	5	4	5	4	4	2
2	2	6	5	1	1	2	6	5	10	4	4	4	6	4	4	4	3	4	5	5	5	5	5	3	4	4	5	2	3	3	3	2	3	4	3	4	5	5	4	2	5	5	4	3	4	5	2	5	5
2	2	1	4	2	1	1	3	4	7	3	3	2	6	5	4	5	6	6	5	5	5	5	5	4	4	4	4	4	5	4	4	5	4	5	3	5	4	4	4	4	4	4	4	5	5	4	6	5	4
2	1	4	3	1	1	1	4	2	7	5	2	4	6	2	2	4	4	6	5	6	5	5	6	5	5	4	4	5	5	5	3	5	5	6	5	5	6	6	6	6	6	5	3	3	3	6	1	2	3
2	1	3	5	1	1	2	2	5	1	5	4	5	5	5	5	4	5	4	5	5	5	5	6	5	4	4	4	5	4	3	3	4	5	5	5	3	5	4	5	4	5	5	4	#NULL!	#NULL!	#NULL!	5	4	4
2	1	5	5	1	1	1	1	#NULL!	13	5	3	4	6	4	5	2	1	6	5	6	4	2	6	4	3	1	2	5	5	6	3	5	1	2	1	3	4	3	3	3	4	6	6	2	3	2	6	5	6
2	1	4	4	1	1	1	2	5	7	3	2	4	4	2	4	4	4	6	5	4	4	4	6	4	4	3	4	6	4	3	3	3	4	5	2	5	6	5	5	2	5	4	6	4	5	4	6	1	3
2	1	2	1	2	2	1	2	5	7	2	2	3	4	6	2	6	6	5	6	6	5	4	6	4	4	2	4	5	6	6	1	6	5	6	1	4	6	6	6	2	6	1	2	1	5	5	6	2	6
2	1	2	2	1	1	2	2	4	#NULL!	4	4	4	6	4	6	6	6	6	5	6	4	4	6	4	5	5	6	4	4	5	4	3	4	5	3	4	5	5	5	4	4	2	2	1	5	6	3	5	1
2	1	2	5	2	2	2	3	6	13	4	3	5	6	3	5	2	4	5	5	6	5	6	6	2	4	3	3	5	3	2	5	5	5	3	2	5	5	5	5	5	5	#NULL!	2	2	4	5	#NULL!	2	1
2	2	6	3	1	1	1	6	5	7	4	5	3	6	5	6	5	6	5	4	5	#NULL!	4	6	4	4	2	5	4	4	5	5	#NULL!	6	6	1	4	5	3	2	5	4	5	4	3	2	2	2	5	4
2	1	2	3	1	1	1	2	6	10	2	2	2	5	5	5	5	5	4	5	5	5	4	5	3	4	4	4	3	5	5	3	5	5	4	2	5	4	4	4	2	4	6	4	4	5	4	6	4	4
2	2	2	4	2	1	2	4	6	6	4	4	4	6	4	6	6	5	2	6	6	6	6	6	4	5	5	5	5	2	2	2	5	5	6	1	6	5	5	5	5	5	6	4	2	4	4	3	6	5
2	1	3	4	1	1	1	1	2	10	4	3	4	5	2	3	4	6	6	5	5	4	5	6	5	5	5	4	4	4	5	5	4	5	5	4	4	4	4	4	5	4	6	2	2	5	4	6	5	5
2	1	3	4	1	1	1	3	6	7	3	4	2	2	4	4	5	4	5	6	5	5	5	6	2	4	2	3	5	2	1	2	3	4	6	1	6	5	6	5	3	4	4	4	3	2	4	5	4	4
2	1	6	5	2	1	1	2	5	15	4	1	2	6	5	3	1	2	6	6	6	6	6	6	1	1	1	1	4	1	1	1	2	1	6	1	6	6	6	6	6	3	5	2	3	2	6	3	2	6
2	1	6	1	1	1	1	3	#NULL!	10	4	5	1	6	6	3	5	6	6	5	5	5	5	5	2	2	2	2	#NULL!	5	4	5	5	5	5	2	5	5	5	5	2	5	6	6	6	6	6	6	1	1
2	1	4	3	1	1	2	2	4	7	4	4	4	6	5	6	5	5	4	5	5	5	5	5	3	4	4	5	5	4	3	4	4	4	5	2	5	5	5	4	5	5	4	4	2	4	4	4	3	4
1	3	6	3	1	1	1	6	6	5	5	6	4	6	3	2	6	4	5	5	6	3	3	6	4	5	3	5	#NULL!	#NULL!	#NULL!	#NULL!	#NULL!	#NULL!	#NULL!	#NULL!	#NULL!	#NULL!	#NULL!	#NULL!	#NULL!	#NULL!	#NULL!	#NULL!	#NULL!	#NULL!	#NULL!	#NULL!	#NULL!	#NULL!
2	1	6	5	1	1	1	3	3	5	4	6	4	4	4	4	4	5	5	#NULL!	#NULL!	#NULL!	#NULL!	#NULL!	#NULL!	#NULL!	#NULL!	#NULL!	#NULL!	#NULL!	#NULL!	#NULL!	#NULL!	#NULL!	#NULL!	#NULL!	#NULL!	#NULL!	#NULL!	#NULL!	#NULL!	#NULL!	#NULL!	#NULL!	#NULL!	#NULL!	#NULL!	#NULL!	#NULL!	#NULL!
2	1	1	4	1	1	2	2	6	13	4	3	2	5	5	5	2	4	5	5	5	6	6	6	3	4	2	2	5	1	1	1	5	1	5	1	4	5	5	5	5	5	6	3	4	3	5	5	4	6
2	2	1	2	1	1	1	1	4	7	3	4	4	6	5	6	6	6	6	6	6	6	6	6	4	2	2	2	5	1	2	1	6	#NULL!	6	4	6	6	#NULL!	6	3	3	5	6	6	6	5	6	6	4
2	1	2	3	1	1	1	1	3	6	2	4	2	4	2	2	4	3	5	4	5	5	6	6	2	5	2	5	5	1	2	2	5	2	5	3	6	5	5	5	6	4	4	2	4	4	5	6	4	3
2	1	6	4	1	1	1	2	4	10	5	6	2	6	4	6	2	4	6	5	6	6	5	6	3	1	1	3	6	1	3	4	4	4	5	1	4	6	6	6	3	5	2	3	2	3	5	5	2	6
2	1	2	6	1	1	1	3	5	7	6	5	2	6	2	6	6	6	3	5	5	5	2	6	4	6	2	6	6	1	1	1	3	1	6	6	6	6	6	6	3	1	6	2	5	2	3	2	6	6
2	1	5	3	1	2	2	1	2	10	5	5	2	6	5	4	5	6	5	5	6	5	5	6	3	3	2	3	3	2	2	5	3	3	6	1	6	6	5	5	4	5	3	4	1	2	6	4	3	5
2	1	5	4	1	1	1	1	4	13	5	4	3	4	3	6	3	5	5	6	5	5	5	5	3	3	3	3	4	2	3	3	4	4	3	3	5	5	4	5	5	5	4	3	4	3	3	6	5	5
2	1	1	1	1	1	1	1	3	12	5	4	2	6	2	6	6	6	6	4	5	5	5	5	3	3	3	4	4	2	3	3	5	3	5	2	4	4	3	3	5	5	1	4	4	2	2	5	6	4
2	1	6	5	1	1	1	1	3	9	4	5	1	5	4	5	6	4	5	6	6	6	6	6	3	3	1	4	4	2	2	2	4	2	4	2	3	4	5	5	5	6	2	2	3	5	5	5	3	5
2	1	2	4	1	1	2	2	3	10	2	4	4	6	4	5	6	5	5	4	5	5	4	5	3	4	2	3	4	2	2	3	2	4	5	2	4	5	5	5	5	5	1	2	3	2	5	5	4	4
2	1	3	3	1	1	2	1	3	10	5	4	4	6	6	2	2	3	4	6	6	5	1	6	1	3	3	4	4	2	3	5	5	6	6	3	6	4	5	5	5	5	6	4	1	4	4	4	1	6
2	1	2	4	1	1	2	2	5	10	6	5	2	6	5	5	5	5	6	6	6	5	5	6	4	4	4	4	5	2	2	4	4	4	6	3	4	6	6	#NULL!	3	3	4	3	2	3	6	1	2	5
2	1	3	3	1	1	1	2	5	7	4	3	4	6	4	5	5	4	4	4	5	5	4	5	5	4	3	3	5	2	3	3	3	2	6	2	6	5	5	5	4	4	3	4	5	3	4	5	4	3
2	1	2	5	1	1	1	2	4	7	5	5	5	6	6	6	5	3	6	5	5	5	4	6	4	4	4	4	5	2	3	4	5	4	5	2	3	5	5	5	3	6	6	6	5	5	4	6	6	6
2	2	5	3	1	1	1	3	6	13	4	3	2	4	3	5	2	3	6	5	5	4	4	6	3	3	2	3	5	2	1	2	1	2	5	1	3	5	5	4	4	3	4	3	3	2	5	4	5	3
2	1	3	6	1	1	1	1	5	10	6	5	3	6	5	6	5	6	6	6	6	6	6	6	2	2	2	3	5	2	2	4	4	4	6	1	6	4	5	5	5	4	6	5	6	4	6	6	2	4
2	1	6	2	1	2	2	1	6	10	4	2	4	6	4	2	4	4	5	3	6	4	4	6	4	3	3	4	5	2	2	6	2	#NULL!	4	3	5	5	6	4	2	1	6	2	2	2	3	4	4	6
2	1	6	4	1	1	1	2	2	12	5	5	4	6	4	5	2	6	6	6	6	6	5	6	4	5	5	5	5	2	2	3	4	4	6	1	5	6	6	4	5	5	4	5	4	5	6	5	4	4
2	1	6	5	1	1	1	2	3	#NULL!	5	4	2	5	4	3	4	5	5	5	5	5	4	5	4	4	4	2	5	2	3	3	4	4	5	3	5	5	5	5	4	5	5	5	3	3	5	5	5	4
2	1	1	6	1	1	1	1	3	10	4	3	3	5	4	6	4	3	4	5	5	4	3	6	6	4	5	2	5	2	2	2	2	4	6	2	5	5	3	3	2	2	6	5	2	3	3	6	3	3
2	2	2	2	1	1	1	2	1	10	4	4	2	6	3	5	4	5	5	5	6	6	6	6	3	2	1	2	5	2	1	5	#NULL!	#NULL!	6	1	6	5	6	6	2	4	3	3	2	1	6	4	4	5
2	1	6	5	1	1	1	1	2	7	5	4	3	6	6	4	5	5	4	5	6	4	#NULL!	6	5	5	4	3	5	2	1	2	5	3	5	2	6	6	4	4	4	5	6	6	4	3	4	6	2	5
2	1	6	4	1	1	2	2	4	7	3	4	1	6	2	5	4	4	5	6	6	6	4	6	1	4	3	5	6	2	4	3	4	4	5	2	4	4	6	6	5	6	6	2	1	2	4	5	4	4
2	1	2	4	2	1	1	1	5	7	5	5	4	5	3	4	4	6	6	6	6	6	6	6	4	5	5	5	6	2	3	2	4	4	6	2	6	5	6	6	5	5	4	6	6	5	6	6	6	3
2	1	6	1	2	1	1	3	1	10	6	6	1	6	6	6	1	4	2	6	6	4	1	6	1	4	2	4	6	2	2	1	1	1	6	1	6	6	6	6	6	3	6	6	1	1	6	3	4	6
2	1	3	1	1	1	1	3	6	7	1	2	2	6	2	4	4	5	6	5	6	6	6	6	2	4	2	4	6	2	2	1	6	2	6	2	4	6	6	6	2	5	2	2	1	2	6	2	1	1
2	1	6	4	1	1	1	1	5	12	5	4	4	6	2	4	6	4	5	6	5	5	4	6	4	4	3	5	3	3	4	2	4	3	5	2	6	6	5	5	4	6	3	2	4	5	5	4	3	5
2	1	2	4	2	1	1	1	6	8	5	4	5	6	5	3	5	5	5	5	5	5	5	6	4	5	4	5	4	3	3	3	1	5	6	2	4	5	6	5	#NULL!	6	5	5	5	4	#NULL!	5	4	6
2	1	6	3	1	1	1	2	6	8	5	4	4	6	3	5	4	2	5	5	5	5	4	6	4	4	4	4	4	3	3	2	5	5	5	2	6	5	6	6	5	4	2	2	4	4	5	4	3	4
2	1	6	4	1	1	1	3	5	13	4	4	3	6	5	6	5	4	6	5	6	6	6	6	3	5	3	4	4	3	3	2	3	4	6	1	6	6	6	4	4	2	6	4	1	3	4	4	4	3
2	1	3	3	1	1	1	2	6	10	4	5	5	5	5	4	3	5	6	6	6	4	6	6	5	6	6	6	4	3	3	5	5	5	6	2	6	6	5	5	3	4	6	3	5	5	6	4	3	2
2	1	2	4	1	1	1	2	3	13	5	4	3	4	5	1	4	3	2	3	4	4	3	6	3	4	2	3	4	3	3	3	4	2	5	2	6	4	3	4	3	4	5	6	3	2	1	2	3	3
2	1	3	4	1	1	2	1	4	9	6	5	4	6	5	4	5	5	6	6	6	6	6	6	4	4	4	5	5	3	3	4	1	5	6	6	5	6	5	4	4	5	6	5	5	4	6	3	5	3
2	1	6	4	1	1	1	3	6	10	2	5	4	6	6	5	6	4	6	6	6	2	3	6	5	5	3	5	5	3	3	4	5	5	6	2	3	5	3	4	5	2	6	2	5	2	4	6	5	3
2	1	5	4	1	1	1	3	3	5	4	5	4	4	4	4	5	5	5	5	6	5	4	6	5	5	5	#NULL!	5	3	3	3	3	4	4	3	4	5	6	6	4	6	4	3	4	4	5	2	4	3
2	1	2	5	1	1	2	2	5	10	4	4	2	6	4	5	5	2	5	5	6	6	6	6	3	4	2	4	5	3	2	2	5	4	5	2	5	6	6	6	4	5	4	3	2	2	5	4	2	4
2	1	4	5	1	1	2	2	4	9	6	6	5	6	5	3	5	6	6	5	6	6	6	6	5	6	6	3	5	3	2	3	2	3	6	2	5	5	5	5	6	6	4	5	5	2	3	6	5	5
2	1	2	2	1	1	1	3	6	6	4	2	2	6	3	5	5	4	5	5	5	5	4	6	5	2	1	3	6	3	2	3	3	3	5	1	6	5	5	5	2	4	5	3	4	3	5	1	2	5
2	1	2	4	1	1	1	2	4	11	6	3	4	5	6	4	5	6	6	5	5	5	5	5	6	6	6	6	6	3	5	5	2	5	6	1	1	6	6	6	6	6	6	1	5	3	5	5	3	5
2	2	2	5	1	1	1	4	5	7	3	4	4	4	4	4	4	4	4	4	4	3	3	5	5	5	4	5	4	4	4	4	2	4	5	3	4	5	4	4	4	4	4	5	3	5	3	4	5	3
2	2	2	5	1	1	2	3	5	7	5	2	4	5	4	5	5	4	5	6	6	6	5	6	4	5	4	5	4	4	4	3	3	3	5	4	5	6	6	6	4	6	5	3	3	2	6	5	5	4
2	1	5	5	1	1	1	3	4	#NULL!	4	4	3	5	4	3	5	4	5	5	6	4	3	6	4	4	2	3	4	4	1	3	4	4	6	3	4	4	4	4	3	4	4	5	3	3	3	6	6	3
2	2	5	6	2	1	2	3	3	3	6	6	4	6	4	4	5	6	6	6	6	6	6	6	5	5	5	5	4	4	4	3	6	5	6	6	6	6	6	6	5	5	5	4	4	4	5	4	5	5
2	1	2	4	2	1	2	1	5	10	5	5	5	5	5	5	4	5	6	5	5	5	5	6	5	6	6	4	4	4	4	5	4	4	5	3	6	5	6	5	5	5	6	5	5	5	4	6	6	5
2	1	2	3	1	1	1	1	4	7	4	5	4	6	5	3	5	6	4	5	5	4	5	5	4	5	3	3	4	4	5	5	2	5	6	2	5	5	4	2	2	4	6	5	5	2	4	6	5	6
2	1	2	4	2	1	1	2	2	10	4	5	3	5	5	4	5	3	4	6	4	4	4	6	5	4	4	5	4	4	4	5	3	4	5	2	3	4	5	5	5	5	5	3	4	3	4	6	3	5
2	2	2	6	2	2	2	2	4	9	6	5	3	6	5	6	6	6	6	6	6	6	4	6	5	6	6	5	4	4	4	4	5	5	6	6	6	6	6	6	6	6	6	6	6	4	4	6	6	5
2	2	2	4	2	2	2	2	5	13	6	5	4	6	4	5	5	5	5	5	6	4	6	6	4	5	5	4	4	4	5	3	5	5	5	2	4	5	5	5	2	5	6	4	6	5	6	4	4	4
2	1	3	5	2	2	1	1	2	15	6	4	4	6	3	6	5	6	6	4	6	5	5	6	5	4	6	5	5	4	4	4	4	6	6	2	6	5	6	6	6	5	4	3	3	5	5	6	5	5
2	1	4	4	1	1	1	3	6	7	2	4	1	6	6	2	5	6	6	4	5	5	5	6	2	4	1	3	5	4	5	4	6	4	6	2	2	5	6	6	4	5	6	6	2	3	1	2	2	6
2	2	3	4	2	1	2	3	6	9	5	5	4	3	5	5	6	6	6	6	6	5	4	6	3	3	4	4	5	4	3	2	4	5	6	1	3	4	3	2	5	4	6	5	3	3	6	5	6	4
2	1	5	5	2	1	2	1	6	6	6	5	5	6	4	2	3	2	6	4	6	6	6	6	5	6	5	5	5	4	2	5	3	6	6	1	6	6	3	6	5	5	6	6	5	2	5	6	5	6
2	1	6	4	1	1	1	1	5	#NULL!	4	4	3	3	2	5	5	5	6	6	6	6	5	6	4	4	4	4	5	4	4	4	4	4	5	2	5	4	6	6	6	6	4	4	6	6	6	5	2	2
2	4	6	5	2	1	1	4	6	14	3	4	5	5	3	6	4	3	5	4	4	5	3	6	5	5	4	5	5	4	2	4	6	5	6	2	6	5	5	5	3	6	4	4	5	5	2	6	2	4
2	2	1	6	1	2	2	2	1	9	2	2	6	6	6	6	3	2	5	4	5	5	4	6	6	6	4	5	5	4	5	5	5	5	5	3	3	5	5	4	5	5	4	3	2	5	2	6	4	2
2	1	2	2	1	1	1	1	5	9	6	6	1	6	4	5	6	2	5	5	6	6	5	6	1	1	1	1	5	4	2	2	3	4	6	1	4	4	6	6	4	6	1	2	1	3	6	2	1	2
2	3	2	5	1	1	2	4	6	9	6	4	5	#NULL!	5	5	6	6	6	6	6	6	6	6	5	5	6	5	5	4	4	6	3	6	6	1	6	6	6	4	2	6	6	2	2	1	6	5	2	4
2	1	5	2	1	1	1	3	3	10	6	5	3	6	4	5	2	4	5	5	6	5	4	5	5	4	4	4	5	4	5	4	3	3	4	1	3	5	6	4	5	4	4	3	2	2	5	4	4	6
2	1	1	4	1	1	2	2	6	9	5	4	3	6	5	6	5	6	4	6	6	5	5	6	4	4	2	4	6	4	5	4	4	4	6	2	6	5	5	4	4	4	6	5	3	4	1	5	4	6
2	1	4	1	1	2	2	2	4	6	#NULL!	4	2	6	2	3	5	5	5	5	5	5	4	5	4	4	4	4	6	4	4	3	3	4	5	2	6	5	5	5	4	4	5	3	4	3	3	4	5	6
2	1	2	4	1	1	2	3	6	11	5	5	4	6	4	6	6	5	6	5	6	5	5	6	4	5	5	5	6	4	4	6	5	4	6	1	6	6	6	6	6	5	6	1	5	4	5	6	5	6
2	1	5	5	2	1	1	2	2	9	6	6	2	4	6	6	2	5	5	6	6	6	6	6	2	2	2	2	6	4	2	5	6	5	6	3	5	6	4	5	5	6	6	3	3	2	6	4	4	6
2	1	2	5	1	1	1	1	5	13	5	5	2	5	2	2	5	5	5	6	6	6	6	6	4	2	2	3	6	4	4	4	3	4	5	2	6	6	6	6	6	6	4	4	3	3	4	3	3	3
2	1	2	5	1	1	1	1	6	10	5	6	6	6	4	4	6	6	4	4	6	6	5	6	6	6	5	5	6	4	2	6	3	5	5	1	6	6	5	4	6	2	3	4	4	2	5	6	4	2
2	1	2	4	1	1	1	1	6	13	5	6	3	6	2	6	4	6	6	6	6	6	6	6	5	5	3	6	6	4	2	1	6	6	6	3	2	5	6	6	3	6	2	2	2	4	6	1	4	3
2	1	3	6	1	1	2	3	2	7	5	6	3	5	2	6	6	6	6	6	5	6	2	6	4	4	4	5	3	5	2	3	1	3	6	3	4	6	6	6	4	4	6	4	2	3	5	4	3	3
2	1	2	3	2	2	1	2	5	10	6	5	4	5	5	4	4	3	4	4	5	4	4	5	4	5	4	4	4	5	5	3	5	4	3	3	4	4	4	4	4	4	3	3	3	4	4	4	4	4
2	1	1	4	2	1	1	2	4	13	4	4	4	6	4	4	5	5	5	5	6	5	5	6	4	4	4	4	4	5	5	3	5	4	5	3	4	5	5	5	4	5	4	4	4	4	4	5	4	3
2	1	6	4	1	2	2	1	4	10	6	6	4	5	4	6	6	4	5	4	6	6	4	6	#NULL!	4	4	3	5	5	6	2	5	3	2	1	2	4	6	5	5	6	6	4	4	4	#NULL!	#NULL!	#NULL!	#NULL!
2	1	1	5	1	1	2	2	5	#NULL!	5	5	5	6	4	5	6	5	5	4	5	4	4	6	6	6	6	6	5	5	5	5	4	5	6	4	5	5	4	4	4	4	6	5	5	5	4	5	5	5
2	1	6	2	1	1	1	2	4	13	6	6	2	5	5	4	5	3	5	5	6	5	5	5	3	5	2	3	5	5	4	4	3	5	6	1	3	5	6	6	4	5	2	5	3	3	3	6	3	5
2	2	5	5	1	1	1	2	6	15	6	4	4	6	4	6	3	4	5	6	6	6	6	6	2	5	4	5	5	5	5	2	4	3	6	2	5	6	6	6	3	5	4	4	4	2	6	4	4	5
2	1	1	6	1	2	2	1	5	10	6	6	4	6	5	4	6	6	6	6	6	6	6	6	3	5	3	3	5	5	5	3	5	5	6	1	6	6	6	6	6	6	6	3	3	6	6	5	6	1
2	1	2	#NULL!	1	1	1	2	4	7	2	5	3	4	3	2	4	5	6	6	6	6	6	6	1	3	3	3	5	5	5	4	4	5	5	2	6	6	6	6	4	5	5	6	1	1	6	6	6	6
2	1	2	5	1	1	1	2	6	10	5	5	4	5	4	5	5	3	5	5	5	5	5	5	5	5	5	5	5	5	5	5	5	5	5	5	5	5	2	5	5	5	5	4	4	5	4	5	4	5
2	1	3	2	1	1	2	2	5	12	4	5	4	6	5	5	6	5	6	4	6	6	5	6	3	5	2	4	5	5	4	4	4	5	6	2	6	5	4	6	4	4	4	5	3	4	6	5	5	5
2	1	2	4	1	1	1	3	6	3	5	6	5	6	6	4	6	5	6	5	6	3	4	6	5	6	6	5	5	5	4	4	5	5	6	4	6	4	5	4	6	6	6	5	2	2	4	6	5	3
2	2	2	5	1	1	2	2	3	9	4	5	6	6	5	4	5	6	6	5	6	6	5	6	6	6	6	6	5	5	5	6	2	5	5	5	6	6	5	4	5	3	6	5	4	2	5	6	5	5
2	1	2	3	1	2	1	1	3	10	6	4	2	6	4	4	4	6	6	6	6	6	6	6	3	2	1	4	5	5	4	2	5	5	6	1	4	6	6	5	4	5	6	2	1	4	5	2	2	4
2	1	4	4	2	1	1	1	6	10	6	4	5	6	6	5	2	2	4	6	6	5	6	6	4	6	5	3	5	5	4	4	5	6	6	2	6	6	6	4	3	4	6	4	2	3	5	4	5	5
2	1	6	5	1	1	1	3	5	8	5	5	5	6	4	4	5	4	5	5	6	5	5	6	5	6	5	5	5	5	6	5	3	6	4	4	3	5	5	5	5	5	5	5	5	5	6	5	4	4
2	1	2	5	1	1	1	2	5	7	5	5	4	6	5	2	6	6	6	6	6	6	6	6	5	4	4	5	6	5	6	6	5	6	6	1	4	6	6	6	4	6	3	1	5	6	3	4	6	6
2	1	6	1	2	1	2	1	4	5	6	5	5	4	5	5	6	4	6	5	6	6	6	6	6	4	5	6	6	5	2	4	6	6	6	1	6	6	6	6	5	6	6	5	4	4	4	6	6	6
2	1	5	3	1	1	2	1	4	7	5	6	5	6	4	6	6	5	#NULL!	6	6	6	6	6	6	5	5	6	6	5	3	5	5	#NULL!	1	1	6	6	6	5	4	5	6	6	6	6	4	6	6	6
2	1	1	5	1	1	1	1	3	10	5	4	5	6	5	5	2	3	5	4	6	6	4	5	5	5	5	5	3	6	5	4	2	3	5	2	6	5	4	4	4	5	6	5	4	3	2	6	4	4
2	1	5	4	1	1	1	2	4	2	6	4	6	6	5	3	6	5	6	5	6	6	4	6	6	6	5	6	5	6	5	6	6	6	6	4	6	5	4	4	2	4	5	5	5	4	5	5	6	4
2	1	2	3	2	1	2	1	5	10	6	5	5	6	4	4	6	3	5	6	6	6	6	6	4	6	5	4	5	6	4	4	6	5	6	6	5	6	6	6	6	4	5	4	2	5	4	6	5	5
2	1	4	4	1	1	1	2	6	10	5	6	5	6	6	2	6	5	4	6	6	5	6	6	4	6	4	5	5	6	5	1	5	4	6	1	6	6	4	5	4	6	4	2	1	3	6	4	2	3
2	1	5	5	1	1	2	1	6	#NULL!	6	4	6	6	3	5	2	4	5	5	6	6	5	6	5	6	6	5	6	6	5	4	3	6	4	3	3	6	5	6	6	6	4	4	2	5	5	5	2	4
2	1	2	2	1	1	1	2	5	6	6	5	2	6	4	5	4	4	5	5	5	5	5	5	2	2	2	4	5	2	2	2	5	5	6	2	4	5	5	5	5	5	2	2	3	3	5	4	2	5
2	1	5	5	1	1	1	3	4	13	4	5	4	6	5	5	5	5	6	6	6	6	6	6	4	4	2	4	#NULL!	1	1	4	1	2	6	1	6	6	6	5	5	3	4	2	2	2	5	5	5	5
2	1	2	4	#NULL!	2	2	2	2	9	5	2	5	4	5	5	5	5	5	4	4	5	5	4	5	3	2	3	#NULL!	1	2	4	4	5	6	2	5	5	5	5	4	4	6	4	#NULL!	3	4	4	4	4
2	2	4	2	1	1	1	3	5	10	3	3	1	6	1	4	5	5	5	6	6	6	5	6	3	4	1	4	5	1	1	2	2	2	6	1	3	6	6	6	6	2	5	4	#NULL!	3	3	2	6	5
2	2	1	3	1	1	2	2	3	9	6	6	3	6	5	1	6	6	6	6	6	6	6	6	2	6	6	5	6	1	1	1	5	6	6	1	5	6	6	6	4	5	1	1	2	3	6	4	2	2
2	2	3	4	1	1	2	2	3	9	6	6	2	6	4	3	5	6	6	6	6	6	6	6	2	5	5	4	6	1	2	2	5	4	6	1	4	6	6	6	4	6	1	2	2	3	6	5	3	1
2	1	4	3	1	1	2	2	6	3	4	4	3	6	1	3	4	5	5	5	6	5	5	6	3	4	2	3	4	2	1	3	3	3	6	1	5	5	4	4	4	5	5	2	2	2	6	5	2	6
2	1	2	3	2	1	2	1	3	13	5	4	4	6	4	5	6	6	6	6	6	5	5	6	4	4	3	4	5	2	3	3	3	4	6	2	6	6	6	6	2	5	5	5	5	4	5	6	5	4
2	2	6	4	2	2	2	2	5	8	6	3	2	6	3	4	6	4	4	6	6	6	6	6	3	3	2	2	6	2	3	2	6	4	6	1	6	6	6	6	3	2	3	3	5	4	4	6	6	6
2	2	6	2	1	1	1	3	5	10	5	4	2	6	5	3	5	4	5	6	6	6	5	6	3	1	3	4	6	2	1	1	3	5	6	1	4	6	6	6	6	5	6	4	5	4	6	5	6	4
2	1	2	5	2	2	2	1	6	10	5	4	5	6	4	4	4	5	5	4	5	4	5	5	4	4	4	4	4	3	3	4	2	3	5	3	5	4	4	4	3	4	4	3	3	3	4	4	3	3
2	1	5	3	1	2	2	2	#NULL!	13	3	4	2	4	4	3	5	5	6	5	6	5	4	5	4	3	3	5	4	3	3	3	5	3	4	2	4	5	4	4	3	5	4	4	3	3	5	5	3	3
2	1	2	3	1	1	1	2	6	10	4	4	5	6	3	4	5	5	5	5	6	5	5	6	5	5	4	3	4	3	2	4	5	4	6	1	5	4	4	4	4	2	3	4	5	3	6	4	3	4
2	1	5	4	1	1	1	3	5	11	5	4	3	6	4	5	6	5	6	6	6	6	6	6	4	4	4	4	5	3	2	2	5	4	5	3	4	6	6	6	6	6	6	5	4	3	4	3	6	4
2	1	5	4	1	1	1	2	4	7	6	6	4	6	1	1	5	2	5	6	6	6	6	6	5	6	6	5	6	3	4	2	2	5	5	2	6	6	6	6	5	6	5	6	2	2	6	4	2	1
2	1	5	4	1	1	1	2	3	10	6	6	4	6	4	4	5	6	6	5	6	6	6	6	4	4	4	2	6	3	3	3	1	4	3	2	4	5	1	5	5	6	6	4	3	4	5	5	6	6
2	1	6	5	1	2	2	3	5	6	4	1	5	6	5	6	5	6	6	6	6	5	5	6	4	4	4	2	6	3	4	3	4	4	6	2	6	6	6	6	2	6	3	2	4	2	5	2	1	1
2	1	2	2	1	2	1	1	4	9	5	5	3	6	4	4	5	5	4	5	6	5	4	5	2	4	3	4	6	3	5	4	4	4	4	4	5	5	6	6	5	5	4	6	4	5	4	5	4	5
2	2	3	3	2	2	2	4	4	7	5	5	4	5	3	3	4	5	5	6	5	5	4	6	4	5	5	5	4	4	4	5	5	4	6	1	4	6	5	5	3	5	4	4	2	3	5	6	2	3
2	2	2	5	2	1	2	2	4	7	4	4	5	4	5	5	5	5	5	5	5	4	4	5	4	5	4	5	4	4	4	5	4	5	6	2	4	5	4	4	4	4	6	5	3	3	3	5	5	4
2	1	2	3	1	1	1	2	4	9	4	4	2	6	4	5	6	6	6	5	6	5	6	6	3	3	2	5	5	4	5	4	5	5	6	1	5	5	6	5	5	5	4	5	4	5	5	4	5	4
2	1	5	5	2	1	1	2	6	5	5	4	4	6	5	5	5	5	5	6	6	6	5	6	5	5	4	5	5	4	5	2	5	5	6	2	4	6	6	5	4	5	5	5	4	4	5	5	4	6
2	1	3	2	1	1	2	3	3	7	5	5	4	5	3	4	5	5	5	6	6	6	6	6	4	5	4	4	5	4	6	4	4	4	6	2	4	5	6	6	6	5	3	2	1	1	6	1	1	2
2	1	3	5	1	1	1	2	1	11	5	5	5	4	5	5	5	5	5	5	5	5	5	5	5	5	5	5	5	4	4	4	4	4	5	5	5	5	5	5	5	5	5	4	4	4	5	4	4	4
2	2	5	3	1	2	1	3	5	12	4	2	3	6	4	4	4	5	5	5	5	5	4	6	4	3	3	4	5	4	2	3	3	4	6	4	5	5	5	5	5	4	4	3	4	2	5	4	3	4
2	1	2	5	1	1	1	2	5	7	4	4	#NULL!	6	5	3	4	5	6	5	5	5	5	5	4	5	5	4	5	4	4	4	5	4	5	3	4	4	4	4	4	5	6	5	4	4	4	6	5	6
2	1	3	2	2	1	1	3	6	15	4	4	4	6	4	4	2	2	6	6	6	6	6	6	5	5	4	4	5	4	1	3	3	1	6	1	6	6	6	6	1	1	5	2	1	2	1	6	1	2
2	2	3	6	1	1	2	2	4	7	5	5	5	5	4	5	6	3	6	5	6	4	3	6	6	5	5	5	6	4	4	3	6	5	6	2	5	6	5	5	5	4	3	3	5	4	4	6	4	3
2	1	3	6	1	1	1	3	6	7	5	5	3	6	4	4	6	6	6	6	6	6	6	6	3	5	1	5	6	4	4	6	1	6	6	1	6	6	6	6	6	3	5	1	5	4	4	6	1	1
2	1	2	3	2	1	1	1	6	7	5	4	4	6	3	2	6	6	6	6	6	6	6	6	4	6	5	6	6	4	3	3	4	5	5	2	5	6	5	5	5	5	4	3	3	2	6	5	5	5
2	2	3	4	2	1	1	4	5	14	5	5	4	4	5	5	5	4	5	5	5	5	5	5	3	3	3	3	5	5	5	1	5	1	6	1	5	6	6	6	4	6	5	3	4	4	3	6	4	6
2	1	2	4	1	2	2	2	4	4	6	5	4	6	#NULL!	3	6	6	6	6	6	2	4	6	5	5	5	5	4	6	2	#NULL!	6	5	6	1	3	5	6	6	4	6	6	4	3	6	6	6	5	6
2	1	2	5	2	2	1	3	#NULL!	15	4	2	3	6	5	5	5	5	5	5	5	5	5	6	4	5	2	4	5	2	2	2	2	5	5	1	5	5	5	5	#NULL!	#NULL!	2	#NULL!	2	2	#NULL!	5	2	5
2	4	4	3	1	#NULL!	1	5	5	6	4	5	3	6	5	6	4	2	6	6	6	6	6	6	4	3	1	3	3	1	1	1	5	5	6	1	6	6	6	6	5	5	5	4	4	2	6	4	2	3
2	1	5	6	1	1	2	1	5	6	3	3	5	2	4	5	5	5	6	5	5	4	5	6	5	5	4	4	5	3	1	2	5	4	3	2	5	5	5	5	5	5	6	5	6	6	2	6	6	3
2	1	3	5	1	1	1	2	6	10	4	4	4	5	4	5	3	3	6	5	5	5	4	6	4	4	4	5	5	3	4	3	3	3	6	2	3	5	5	5	3	5	4	3	4	3	5	2	2	3
2	1	2	4	1	1	1	1	4	10	4	5	4	6	5	5	5	4	5	5	6	5	5	5	3	4	4	4	5	3	4	3	4	4	6	4	6	5	5	5	4	5	5	5	4	3	4	4	4	4
2	3	2	5	1	1	1	6	6	5	3	2	5	5	1	3	1	5	5	5	5	5	3	5	4	3	4	4	5	3	3	3	2	3	1	1	4	6	6	6	3	4	1	2	2	2	6	1	1	2
2	2	3	5	1	2	1	2	6	9	4	3	4	6	5	2	3	4	5	5	6	5	5	6	4	5	3	4	6	3	3	4	1	4	6	1	6	6	6	6	6	6	6	4	2	2	5	6	6	6
2	1	2	3	1	1	2	2	3	10	6	6	6	5	5	3	5	5	6	4	6	6	4	5	4	4	5	5	4	4	3	2	4	4	1	1	5	5	5	4	4	5	3	2	2	1	5	4	3	4
2	1	2	3	1	1	2	1	4	3	5	5	5	4	5	2	5	4	5	4	5	5	5	6	5	5	5	5	5	4	4	4	4	4	6	4	6	5	5	5	5	5	4	5	5	3	5	4	2	3
2	1	1	3	1	1	1	3	6	6	6	6	4	6	6	4	5	6	6	5	5	6	6	6	5	6	5	6	5	4	1	1	5	5	6	1	4	5	4	4	4	4	5	1	4	1	6	2	2	6
2	1	4	4	1	1	1	3	3	10	6	5	3	6	5	5	6	6	6	5	6	5	6	6	3	3	3	4	6	4	2	4	2	4	#NULL!	2	4	5	5	5	5	5	2	2	2	3	5	3	3	4
2	1	2	3	2	1	2	1	3	7	6	6	4	#NULL!	4	3	4	1	6	6	6	6	6	6	5	5	5	5	6	4	4	3	3	4	4	1	4	6	6	6	6	6	6	6	6	6	6	6	6	4
2	1	6	4	1	1	1	2	2	13	6	3	3	5	3	2	5	2	5	6	5	5	5	6	5	5	4	5	5	5	5	5	5	4	5	2	5	5	5	5	5	5	2	4	5	5	5	5	4	4
2	1	6	5	1	1	1	2	6	7	4	5	3	6	6	5	6	4	4	5	5	5	5	6	4	2	1	3	5	5	1	3	5	4	6	1	6	6	4	5	#NULL!	#NULL!	4	5	5	2	#NULL!	5	6	5
2	2	4	4	1	2	2	2	6	10	6	5	4	6	4	6	4	5	6	4	5	5	4	6	4	4	4	5	5	5	4	4	4	4	6	1	5	5	5	4	4	5	5	4	4	5	5	5	4	4
2	1	5	3	1	1	1	1	3	6	6	3	2	6	5	6	6	6	5	6	6	4	4	6	5	4	5	4	6	6	6	4	5	3	1	1	1	6	5	6	6	5	5	2	2	5	6	5	1	6
2	3	4	4	1	1	1	6	5	13	6	4	4	6	5	6	6	4	5	#NULL!	#NULL!	#NULL!	#NULL!	#NULL!	#NULL!	#NULL!	#NULL!	#NULL!	#NULL!	#NULL!	#NULL!	#NULL!	#NULL!	#NULL!	#NULL!	#NULL!	#NULL!	#NULL!	#NULL!	#NULL!	#NULL!	#NULL!	#NULL!	#NULL!	#NULL!	#NULL!	#NULL!	#NULL!	#NULL!	#NULL!
2	3	1	2	1	1	1	2	5	7	4	2	2	5	3	3	5	4	6	5	6	6	6	6	1	1	1	2	2	1	1	1	1	1	6	2	6	6	6	6	1	6	1	2	2	2	6	5	2	2
2	2	2	3	2	1	2	4	3	4	5	4	3	6	3	4	5	4	5	5	6	5	4	6	3	2	3	3	3	1	2	3	4	4	6	1	6	6	6	6	5	2	2	4	2	2	6	6	#NULL!	6
2	4	2	4	1	1	1	6	5	10	5	4	4	#NULL!	6	2	4	3	4	4	6	5	4	4	4	3	3	4	4	1	2	5	2	6	6	5	6	5	4	4	3	2	6	4	2	3	4	4	4	4
2	5	6	6	1	1	1	#NULL!	5	10	6	5	1	5	3	4	3	6	6	6	6	6	6	6	2	2	1	2	5	1	1	1	6	1	6	2	6	6	6	6	3	2	2	1	1	1	6	2	6	1
2	2	2	5	2	1	1	3	4	13	6	6	3	6	5	6	5	6	5	6	6	6	5	6	3	4	4	5	5	1	3	5	1	4	6	3	6	6	6	6	6	5	5	4	3	4	4	4	4	4
2	3	3	5	1	1	2	6	5	10	5	6	4	6	2	4	4	5	6	5	6	5	4	6	5	4	5	4	5	1	1	2	2	2	6	1	6	6	6	6	2	2	6	3	2	1	6	2	6	5
2	4	6	2	1	1	1	6	6	12	5	2	2	5	2	5	4	4	4	2	5	5	5	5	3	4	2	4	5	1	5	3	4	4	5	2	5	5	5	5	3	5	2	3	3	3	4	4	4	4
2	2	2	2	1	1	1	4	5	13	4	3	3	6	2	4	5	6	6	6	5	5	6	6	4	5	2	4	6	1	2	2	4	4	5	1	4	5	6	6	5	4	2	2	4	4	6	2	6	4
2	4	2	2	1	1	1	6	4	8	3	4	4	6	5	3	5	5	5	6	6	4	5	6	4	4	3	2	2	2	3	2	3	2	6	1	5	5	2	2	2	4	3	3	2	4	5	5	4	5
2	4	2	5	1	1	2	6	5	9	4	4	5	6	5	3	5	4	6	5	5	4	4	6	4	4	4	5	3	2	2	3	3	3	3	2	5	6	6	5	3	4	4	5	6	5	5	5	5	2
2	2	3	5	2	1	1	4	4	15	4	5	4	6	6	3	6	5	5	6	5	5	4	6	5	5	4	5	4	2	3	5	2	6	6	1	3	6	6	6	4	2	6	1	1	1	4	6	5	1
2	4	3	2	1	1	1	6	6	7	2	2	4	6	4	2	5	5	4	6	6	6	6	6	4	4	4	4	4	2	5	2	5	5	5	1	5	5	6	6	2	2	4	4	5	2	5	1	5	2
2	4	6	6	2	2	2	6	6	10	5	3	3	4	5	4	3	4	5	6	6	5	3	6	4	4	3	2	5	2	1	5	2	3	6	1	6	6	6	6	2	5	6	4	3	2	6	6	6	4
2	2	6	4	1	1	1	5	5	8	5	4	3	5	4	4	4	4	5	5	5	5	5	6	3	4	5	4	5	2	3	2	5	5	5	2	6	5	3	3	2	2	2	4	2	4	5	5	4	6
2	4	6	6	1	1	1	1	5	7	6	6	2	6	6	4	6	6	6	6	6	5	6	6	5	2	2	6	5	2	2	2	2	5	5	2	6	6	5	5	5	5	2	3	2	5	5	5	1	5
2	2	4	5	1	1	1	3	5	7	5	4	5	4	6	4	4	3	6	5	6	4	3	6	5	5	5	5	5	2	2	4	3	3	6	3	6	5	5	5	3	4	6	4	6	3	4	6	4	2
2	4	3	3	1	1	1	6	6	6	5	2	2	6	2	6	#NULL!	4	3	2	5	6	2	6	1	5	4	5	5	2	2	2	5	5	5	3	2	4	5	5	5	4	5	2	2	2	5	2	2	2
2	3	2	2	2	2	2	6	4	#NULL!	5	1	2	6	5	3	4	3	5	5	5	5	5	6	4	6	1	3	5	2	3	3	5	3	6	1	6	6	6	6	4	3	3	5	1	3	6	6	6	1
2	2	3	3	1	1	1	3	6	10	4	3	2	6	4	4	4	5	6	5	5	5	6	6	2	5	4	4	6	2	1	1	6	4	6	2	5	6	6	5	2	4	4	4	5	5	4	5	5	3
2	3	3	4	1	1	1	4	3	7	5	5	4	6	#NULL!	5	5	6	6	6	6	6	6	6	2	4	2	3	6	2	2	2	2	2	6	1	2	5	6	6	2	6	2	3	2	2	6	2	1	1
2	3	3	4	2	1	2	6	5	2	5	5	2	6	2	5	2	2	5	6	6	6	5	6	2	2	2	3	6	2	2	5	6	2	6	2	6	6	6	6	6	6	2	2	2	2	4	4	2	2
2	2	6	3	1	1	1	2	4	11	5	4	2	6	5	4	4	3	5	6	6	4	4	5	5	4	4	4	#NULL!	3	3	2	2	4	6	4	5	6	5	2	3	4	6	3	3	3	5	5	5	5
2	4	3	6	1	1	2	6	4	11	3	3	2	5	5	6	4	6	5	6	6	5	5	6	5	3	4	3	1	3	2	5	4	5	6	5	6	5	6	6	6	6	6	2	4	4	5	5	5	2
2	2	3	2	2	1	2	3	3	7	6	5	2	6	2	2	5	5	6	5	6	6	6	6	3	4	5	4	3	3	#NULL!	3	4	4	5	1	6	6	6	6	2	4	1	1	2	2	5	2	2	4
2	2	6	5	2	1	2	3	3	8	4	3	2	6	5	5	6	6	5	4	5	5	4	6	5	5	2	4	4	3	2	4	5	4	6	#NULL!	5	5	3	4	5	3	1	3	5	4	5	4	3	2
2	2	4	4	2	1	2	2	6	10	5	5	5	6	#NULL!	5	6	5	5	6	6	5	5	6	5	5	5	5	4	3	5	4	3	5	6	1	4	6	6	6	4	4	6	5	5	3	5	4	5	5
2	4	5	5	1	1	1	6	5	10	4	4	5	6	6	4	6	4	6	6	6	5	4	6	4	6	5	4	4	3	3	4	1	4	6	1	3	5	5	5	2	5	4	4	2	2	6	4	3	4
2	2	2	4	1	1	1	5	6	7	4	4	3	3	4	3	3	6	6	6	5	6	4	6	2	6	5	6	4	3	4	2	2	2	3	1	5	5	4	4	4	5	5	4	3	3	4	6	2	2
2	2	4	4	1	#NULL!	2	4	6	7	6	#NULL!	4	6	6	3	6	4	6	6	6	6	6	6	3	3	6	6	4	3	3	3	1	3	3	2	6	6	6	6	4	5	6	6	6	3	5	1	4	6
2	2	2	3	2	1	1	6	4	7	5	5	5	6	5	5	6	6	6	5	6	5	5	6	5	5	5	5	4	3	4	5	4	4	6	1	3	6	6	6	4	4	5	4	4	3	6	2	4	4
2	2	2	5	2	1	2	4	4	7	3	3	2	5	2	2	3	6	5	6	5	4	5	6	3	4	4	4	4	3	3	5	4	4	6	1	6	6	6	6	3	2	5	2	5	5	5	5	2	5
2	3	2	2	1	1	1	6	6	7	4	3	5	6	3	6	4	6	3	6	5	4	5	6	6	5	5	3	4	3	3	5	2	5	2	1	6	4	3	3	5	4	6	5	3	2	3	3	5	6
2	3	4	5	1	2	2	6	3	7	5	2	4	3	4	3	5	6	5	5	5	5	5	5	2	5	4	5	4	3	3	5	2	4	6	2	6	6	5	6	4	3	6	5	6	4	6	6	6	4
2	2	1	4	1	1	1	4	3	7	6	4	2	4	1	6	4	6	3	5	6	6	5	6	3	2	2	4	4	3	2	3	3	3	4	1	3	6	6	6	2	3	4	3	3	3	5	3	#NULL!	2
2	1	5	4	1	1	1	1	4	5	4	4	5	5	3	3	3	3	4	4	4	5	4	6	5	5	2	4	4	3	2	4	4	5	6	1	6	4	5	5	4	2	3	5	4	2	3	5	5	4
2	2	6	4	2	1	2	3	6	15	4	4	4	6	3	#NULL!	5	5	5	3	4	4	4	5	4	5	4	4	5	3	4	6	3	3	6	1	5	#NULL!	#NULL!	#NULL!	#NULL!	#NULL!	#NULL!	#NULL!	#NULL!	#NULL!	#NULL!	#NULL!	#NULL!	#NULL!
2	1	2	2	1	1	1	3	5	6	2	4	3	6	4	5	5	4	5	5	5	5	4	6	4	4	3	4	5	3	2	3	4	3	5	2	5	5	5	2	4	2	5	5	3	2	3	5	5	4
2	4	2	5	1	1	1	6	6	7	5	5	3	5	3	2	4	5	6	6	6	6	4	6	4	4	3	4	5	3	3	3	4	4	6	3	5	5	6	6	5	6	4	2	4	#NULL!	2	4	1	5
2	5	2	1	#NULL!	1	1	6	6	7	4	5	3	4	5	3	5	4	5	4	6	6	5	5	3	4	4	3	5	3	3	4	3	4	6	1	6	5	5	5	3	5	2	2	5	4	4	5	4	2
2	2	2	3	1	1	1	3	4	13	6	5	4	6	2	3	5	2	4	4	6	6	6	6	3	5	3	5	5	3	3	3	5	5	5	2	5	5	4	3	5	5	6	6	6	6	6	6	6	5
2	4	3	5	1	1	1	6	5	9	4	4	5	6	6	5	1	3	6	2	5	3	4	5	5	4	5	5	5	3	3	4	2	5	#NULL!	1	6	3	4	4	5	5	5	4	5	4	4	4	5	5
2	1	3	2	1	1	1	2	3	6	6	5	4	6	5	5	4	6	6	6	6	5	4	6	5	5	4	4	6	3	3	4	3	5	5	2	5	6	5	4	4	5	5	5	4	4	5	5	4	5
2	3	2	5	2	1	2	6	4	10	4	3	5	4	3	5	2	5	6	4	4	5	5	5	5	5	5	4	2	4	2	6	1	5	5	3	2	5	4	4	2	5	5	2	4	4	3	3	2	4
2	2	4	5	1	2	1	5	5	10	4	2	3	6	4	2	5	6	6	4	6	6	5	6	4	2	3	5	4	4	2	3	4	4	5	4	5	5	6	4	3	2	4	1	1	1	#NULL!	4	2	5
2	2	2	2	2	1	1	3	4	11	5	4	4	6	3	2	5	5	5	4	6	5	5	6	4	4	4	5	4	4	4	4	2	5	5	2	3	5	6	5	4	4	2	2	4	4	5	4	4	3
2	#NULL!	2	4	1	1	1	6	5	10	5	5	3	5	3	6	1	5	5	5	6	5	5	5	2	3	3	4	4	4	4	5	3	3	5	5	4	5	5	5	4	5	3	3	4	4	#NULL!	5	4	2
2	1	6	5	1	2	2	2	6	#NULL!	4	4	3	5	4	4	5	2	5	5	6	6	5	6	4	5	5	5	4	4	5	5	4	5	2	1	3	6	5	4	4	5	6	5	5	#NULL!	4	6	4	5
2	3	2	5	1	1	1	6	5	7	4	4	5	6	5	4	5	5	5	4	5	3	4	6	4	5	2	4	5	4	2	3	3	4	5	2	5	5	5	5	5	4	5	5	3	2	5	5	2	5
2	2	2	4	1	1	1	1	5	10	6	2	4	6	6	6	5	5	6	6	6	6	5	6	4	5	5	5	5	4	3	3	5	4	6	4	6	6	6	6	4	5	6	5	5	5	5	5	4	5
2	4	6	6	1	1	1	6	6	7	5	5	4	6	4	2	3	5	5	5	6	6	5	6	5	5	4	5	5	4	3	4	5	4	6	2	5	6	6	5	2	4	1	3	3	2	4	2	4	2
2	3	3	3	2	1	1	6	4	5	4	4	5	5	5	3	4	4	5	5	5	4	3	5	5	5	4	5	5	4	5	3	4	5	5	2	4	5	4	4	5	5	4	3	5	4	4	5	5	4
2	2	6	5	2	1	1	4	6	10	5	3	4	5	5	4	5	3	4	5	6	5	4	5	4	4	4	5	5	4	2	3	4	5	5	3	5	5	5	5	5	5	5	5	5	4	3	3	3	2
2	3	5	3	2	2	2	1	4	13	5	4	3	6	5	4	5	4	5	5	6	5	4	6	5	4	5	6	5	4	3	4	5	5	5	2	2	6	6	6	5	5	2	2	4	3	5	5	4	2
2	2	5	4	1	1	1	3	4	6	5	5	5	5	3	6	5	4	4	5	6	6	5	6	5	5	5	5	5	4	4	3	5	4	3	4	5	6	6	6	6	5	5	2	2	3	5	5	3	5
2	1	2	2	1	1	1	3	4	5	4	2	5	4	3	2	4	2	6	5	6	4	6	6	5	5	4	5	5	4	4	4	4	5	6	3	4	6	6	6	1	5	5	4	3	2	6	3	3	4
2	3	4	5	1	1	2	4	4	7	4	4	2	5	2	2	2	4	6	5	5	5	6	6	4	5	5	5	5	4	4	4	5	5	5	4	5	5	5	5	3	5	2	2	2	3	5	4	2	2
2	5	6	5	1	1	1	6	6	7	5	2	4	5	4	4	4	4	5	5	5	2	4	6	4	3	2	2	5	4	2	5	2	5	6	1	5	5	5	4	2	5	4	3	2	2	4	4	2	1
2	4	5	1	1	1	1	6	6	13	6	5	3	6	1	1	1	6	5	5	5	6	6	6	5	3	3	5	6	4	4	3	5	6	4	1	1	6	6	6	2	6	1	1	4	6	6	1	6	1
2	2	6	6	2	1	1	6	5	10	4	4	6	6	5	6	5	6	6	6	6	6	6	6	6	6	6	6	6	4	5	3	5	6	6	3	6	5	6	6	3	6	6	3	4	3	6	6	4	6
2	3	2	3	1	1	1	6	5	7	2	2	2	6	4	5	2	5	6	5	6	4	5	6	3	2	4	4	6	4	4	5	2	4	6	2	4	6	6	4	4	5	5	3	1	1	5	2	4	2
2	4	2	2	1	2	1	1	5	7	3	1	1	1	1	3	3	3	1	1	1	1	3	1	1	1	1	1	6	4	4	#NULL!	1	1	6	1	6	6	6	6	6	6	3	3	6	#NULL!	6	6	6	6
2	3	5	4	2	1	1	5	4	6	5	2	2	6	1	5	4	6	5	5	5	5	6	6	3	2	2	4	2	5	5	2	5	5	6	1	5	6	6	5	5	6	2	#NULL!	3	1	5	4	2	1
2	3	2	2	2	1	1	6	6	5	4	3	5	4	6	6	6	5	5	5	5	4	5	6	5	5	3	5	4	5	5	2	2	4	5	2	6	2	3	3	2	5	5	5	5	3	1	5	3	5
2	2	2	4	1	1	1	1	2	3	5	5	5	5	4	4	4	5	5	5	5	4	4	5	5	5	5	5	4	5	5	4	5	5	3	5	5	5	5	3	5	4	5	4	4	5	5	5	5	4
2	2	2	2	2	2	1	4	6	10	6	6	3	6	5	6	6	4	5	5	6	6	5	6	5	5	4	5	4	5	5	5	1	5	5	2	4	5	5	4	4	5	5	3	3	3	5	4	4	3
2	2	5	2	1	1	2	2	3	9	6	5	2	6	5	2	5	6	5	6	6	6	6	6	4	3	3	3	5	5	5	3	5	6	6	2	6	6	6	6	2	6	6	3	#NULL!	#NULL!	2	5	#NULL!	5
2	3	2	3	1	1	2	3	4	5	5	4	4	6	5	5	4	5	6	5	6	6	5	6	5	5	5	5	5	5	5	5	4	5	5	3	4	6	6	4	5	6	4	2	4	4	6	4	4	4
2	2	3	3	2	2	2	3	3	10	4	4	3	6	5	6	4	3	6	5	6	6	6	6	6	5	6	6	5	5	5	6	6	6	6	6	5	5	6	5	5	6	6	5	4	5	6	6	4	5
2	2	6	4	2	1	1	2	4	13	5	4	5	6	5	6	5	5	6	6	6	5	5	6	5	6	6	6	5	5	5	5	5	5	5	3	4	6	5	5	5	5	5	4	5	4	5	4	4	5
2	3	1	5	1	2	2	3	3	8	4	4	6	6	4	5	4	5	5	5	6	2	5	6	5	6	3	5	5	5	5	6	1	5	5	2	4	5	4	2	5	4	6	#NULL!	3	5	5	4	5	5
2	2	4	5	1	1	1	6	4	13	5	4	4	6	4	5	3	5	5	4	6	4	4	6	5	5	4	4	6	5	4	4	4	4	6	4	5	5	4	5	4	6	5	4	3	3	4	6	4	4
2	3	1	1	2	1	2	4	4	6	5	6	2	5	1	2	6	6	5	6	6	6	6	6	4	4	2	4	6	5	5	5	2	5	6	1	4	6	6	6	2	5	3	2	1	1	6	4	3	6
2	4	2	6	1	1	1	6	6	6	5	5	5	6	5	4	6	6	5	6	6	6	6	6	5	5	4	4	2	6	2	2	6	6	6	1	6	6	5	5	5	6	6	3	5	2	5	5	5	4
2	1	2	1	2	1	2	1	4	13	5	4	1	6	4	4	5	6	5	3	6	6	4	6	4	6	3	2	4	6	6	4	6	5	6	1	1	6	5	5	6	6	2	1	1	1	5	5	2	6
2	2	2	1	1	1	2	3	#NULL!	7	4	4	3	6	2	6	4	4	5	6	6	6	6	6	2	4	3	5	5	6	6	2	2	5	3	2	4	6	6	6	5	5	5	2	5	5	2	5	2	5
2	3	5	6	1	1	1	4	3	7	6	6	4	6	1	5	4	6	6	6	6	6	6	6	4	5	5	5	6	6	4	5	5	5	4	2	2	6	6	5	4	4	4	2	1	4	6	4	2	4
2	4	2	1	1	1	2	6	3	10	6	6	6	6	6	6	6	6	6	6	6	6	6	6	5	5	6	6	6	6	6	6	1	2	6	1	6	6	6	6	5	5	5	4	2	1	4	5	3	#NULL!
2	4	2	2	1	1	1	6	6	7	2	2	2	5	2	5	5	4	5	5	5	5	5	6	4	6	2	5	5	1	2	2	4	5	6	2	6	5	6	6	3	6	4	2	4	6	6	2	5	4
2	4	2	2	1	1	2	6	6	7	3	2	2	6	4	5	5	4	5	4	5	5	5	6	2	5	3	3	5	1	2	2	2	6	6	2	6	6	6	6	2	5	3	4	5	2	5	3	4	3
2	3	2	6	1	1	1	6	6	7	5	1	1	6	2	6	3	5	4	5	6	6	5	6	3	5	1	2	5	1	1	5	1	2	6	6	6	6	6	6	3	5	1	2	3	1	5	1	1	3
2	2	4	4	1	1	1	4	5	6	5	5	4	6	4	2	6	4	6	6	6	5	4	6	6	6	2	4	2	2	1	5	2	6	6	1	3	6	6	6	6	2	5	6	4	5	6	5	3	6
2	1	2	3	1	1	2	1	4	6	5	3	4	5	4	4	6	3	5	6	6	6	5	6	5	5	4	4	4	2	4	2	5	3	6	3	6	6	6	6	4	5	3	3	3	6	4	4	2	2
2	2	2	5	1	1	1	2	6	2	4	4	4	5	2	2	6	5	6	6	6	5	5	5	3	3	2	4	5	2	2	3	2	2	5	2	5	6	6	6	6	6	1	2	3	4	6	1	1	2
2	3	3	2	2	1	2	6	6	10	3	3	5	4	3	6	5	5	6	5	6	3	5	6	6	5	3	4	2	3	3	5	5	5	6	1	6	5	5	6	3	5	5	5	5	4	4	3	#NULL!	4
2	3	6	2	1	1	1	2	6	7	4	5	2	6	3	5	5	5	5	4	6	6	5	6	4	5	4	5	5	3	2	2	4	3	5	2	5	5	6	6	5	5	1	2	5	3	1	3	1	6
2	3	5	4	2	1	2	6	6	6	5	5	3	5	5	5	5	5	4	4	6	6	6	6	2	3	3	3	5	3	3	4	2	5	5	5	5	5	6	6	2	2	5	2	2	3	4	4	4	5
2	2	5	5	2	1	2	3	6	3	4	4	4	6	5	4	4	6	6	5	6	4	4	6	5	4	2	4	5	3	3	3	3	3	6	2	6	4	5	4	4	4	5	4	4	1	6	4	5	5
2	3	6	2	1	1	1	6	5	5	4	4	3	4	4	4	4	3	5	5	5	5	4	6	3	3	2	3	5	3	3	3	3	2	5	2	4	4	4	4	3	5	5	2	3	3	4	5	2	3
2	3	3	5	2	1	2	5	2	7	4	3	4	4	4	3	3	4	3	4	5	5	4	6	4	4	4	5	3	4	4	5	2	3	6	2	3	4	4	5	3	4	2	2	1	1	4	6	3	3
2	1	3	4	2	1	1	1	4	9	5	3	4	4	4	5	5	5	5	6	6	5	5	6	4	4	4	4	4	4	5	4	5	5	5	5	5	6	6	6	5	5	4	1	1	4	5	1	4	4
2	2	2	2	#NULL!	1	1	4	#NULL!	13	2	2	4	5	2	4	4	5	5	5	5	5	5	5	4	4	4	3	4	4	2	4	3	5	5	2	3	5	5	5	4	5	2	4	2	2	5	4	3	#NULL!
2	4	2	5	2	1	2	6	5	7	6	4	3	6	6	5	4	6	5	5	6	6	6	6	4	4	2	3	4	4	4	4	5	5	6	3	6	4	4	5	5	5	5	6	5	5	5	5	4	2
2	2	2	3	1	1	1	4	3	7	5	#NULL!	3	6	5	6	6	6	6	6	6	6	6	6	4	5	5	5	5	4	5	2	5	5	4	4	5	6	5	5	5	5	5	5	4	4	5	5	5	5
2	2	2	6	1	1	1	5	4	10	5	5	4	6	4	4	4	6	5	5	6	6	5	6	5	5	3	4	5	4	4	3	5	5	6	3	3	5	4	4	2	2	1	3	4	1	2	2	3	5
2	2	3	3	2	1	2	4	5	12	5	3	4	6	5	5	5	5	5	5	5	5	5	6	5	5	4	4	4	5	5	4	4	4	5	4	5	5	5	5	4	6	4	3	4	4	5	5	5	5
2	2	2	4	2	1	1	3	3	9	5	4	3	3	3	3	5	5	5	5	5	5	5	5	5	5	5	5	4	5	3	4	4	5	5	2	5	5	5	5	5	5	5	3	3	3	4	4	4	4
2	2	6	4	1	1	1	6	5	7	2	3	4	6	5	6	5	6	6	4	5	4	3	6	4	5	4	4	5	5	4	4	5	5	6	1	2	6	4	4	6	2	6	2	5	2	6	1	3	3
2	4	2	6	2	1	2	6	5	1	5	4	6	6	5	4	4	6	5	4	5	5	5	6	6	6	6	6	5	5	5	5	1	6	2	4	4	5	5	5	5	5	6	6	5	5	5	5	4	6
2	4	6	4	1	1	1	6	6	13	4	4	5	6	5	5	5	5	4	6	6	5	4	6	5	6	5	6	5	5	4	4	2	5	6	3	6	4	4	4	4	5	4	3	6	4	5	3	4	6
2	2	5	5	1	1	1	3	4	10	5	5	4	6	5	3	4	5	5	6	6	6	5	6	4	5	5	5	5	5	5	4	1	5	4	1	3	6	6	5	5	5	5	4	3	5	5	4	2	3
2	1	4	5	2	1	1	3	3	8	6	3	4	6	3	5	4	6	6	5	6	6	6	6	4	6	5	4	6	5	4	5	5	5	6	3	6	6	6	6	5	4	3	4	5	4	5	4	4	4
2	2	1	3	1	1	1	2	6	8	5	4	3	6	3	5	6	6	6	5	5	5	6	6	5	5	4	5	4	6	5	4	5	6	4	2	2	5	5	5	6	6	4	3	4	6	2	6	3	5
2	4	5	5	1	1	1	5	5	15	6	3	2	6	3	1	5	4	4	5	6	5	5	6	4	4	4	4	5	6	5	4	4	5	5	5	4	6	6	6	4	5	5	4	3	3	6	4	3	6
2	2	2	1	1	1	1	2	6	10	5	3	1	6	4	3	6	6	6	6	6	5	4	6	2	4	3	4	6	1	1	1	3	2	6	1	3	5	2	2	1	5	5	5	1	2	1	6	2	6
2	2	2	4	1	1	2	6	3	6	4	2	2	5	2	5	2	5	5	5	5	5	3	5	4	2	2	4	3	2	4	5	2	5	2	2	5	5	4	4	5	5	4	2	2	2	5	2	4	4
2	4	2	5	1	1	2	6	3	9	3	5	3	4	3	5	5	4	4	4	5	4	4	6	4	3	2	2	3	2	1	2	4	5	6	2	5	6	6	5	5	3	5	5	3	2	5	5	6	2
2	2	1	2	2	2	2	2	3	10	6	5	2	6	5	5	5	6	5	6	6	3	5	6	6	4	4	3	4	2	3	2	2	5	6	3	5	5	5	5	5	4	6	5	2	2	4	3	6	5
2	3	6	2	1	2	1	4	6	11	6	4	3	5	3	6	2	6	5	6	6	6	6	6	3	3	2	4	4	2	2	4	5	5	6	2	2	5	6	4	5	2	4	2	2	2	6	2	2	5
2	3	1	5	1	1	2	6	6	12	5	5	2	6	2	2	5	5	5	5	6	5	4	6	4	2	2	2	5	2	2	4	3	3	5	2	5	5	4	4	4	3	1	2	2	3	6	4	5	1
2	2	2	5	2	1	1	3	4	15	5	5	4	6	3	5	4	4	6	5	5	4	4	6	4	4	3	4	5	2	2	2	4	3	6	1	2	5	6	5	5	4	2	3	4	3	4	4	4	4
2	3	6	6	1	1	1	3	6	15	6	4	2	6	1	6	1	6	5	6	6	6	4	6	2	2	1	2	6	2	1	1	3	1	6	1	6	5	6	4	1	1	5	2	1	1	5	5	6	6
2	2	2	3	1	1	2	3	5	3	5	3	3	6	4	4	3	6	6	4	6	6	6	6	4	5	5	4	5	3	5	4	6	6	1	1	3	5	5	5	4	5	6	2	3	2	4	4	4	4
2	1	3	5	1	1	2	1	3	10	4	4	5	5	3	2	5	6	5	5	5	5	4	6	4	5	5	5	#NULL!	4	4	5	2	5	4	2	3	5	5	5	4	4	5	4	2	4	#NULL!	4	4	3
2	3	2	4	1	1	1	5	4	#NULL!	4	#NULL!	4	6	6	4	5	4	6	4	6	5	3	5	4	5	4	5	#NULL!	4	2	6	#NULL!	4	6	#NULL!	4	5	5	5	5	4	6	4	2	2	5	5	3	5
2	3	6	2	2	1	2	6	4	6	2	1	6	6	1	3	1	1	2	6	6	5	5	6	5	5	5	5	3	4	1	6	1	6	6	1	6	6	5	6	2	4	3	1	5	2	6	3	1	1
2	1	4	3	1	1	1	1	5	#NULL!	2	3	4	6	2	4	5	5	5	3	4	4	3	6	4	6	6	6	4	4	4	3	5	4	6	1	4	6	5	5	4	4	6	5	4	3	4	3	5	3
2	1	4	3	1	1	1	2	6	10	4	3	4	5	4	5	5	6	6	6	6	5	4	6	4	#NULL!	3	4	5	4	2	1	4	5	6	5	5	6	6	6	6	6	6	3	4	4	5	6	3	4
2	2	2	6	2	2	2	5	5	7	6	5	6	6	6	5	5	4	4	5	6	6	6	6	6	6	6	6	5	4	4	5	5	5	6	5	5	6	5	5	5	5	6	5	5	4	5	5	5	5
2	1	2	5	2	2	1	2	5	11	2	5	4	6	4	5	6	6	6	6	6	6	6	6	5	6	5	5	5	4	2	3	5	4	6	2	4	4	4	4	4	5	5	4	5	4	4	5	5	5
2	2	2	5	1	1	1	3	6	3	6	4	5	6	5	1	6	5	5	6	6	5	5	6	5	5	6	5	5	4	1	4	4	5	6	2	4	6	4	4	6	5	5	3	4	2	5	4	4	3
1	1	2	3	2	1	#NULL!	2	3	6	6	5	4	6	3	3	6	6	6	6	5	5	6	4	6	4	#NULL!	6	6	4	6	6	4	6	2	3	6	6	6	6	6	4	6	4	3	6	6	3	2	6
2	4	4	3	1	1	1	6	4	#NULL!	5	2	4	6	5	3	3	4	4	4	5	4	4	6	5	4	4	4	4	5	5	5	3	5	3	3	2	3	3	3	3	3	3	4	3	4	5	3	1	4
2	3	4	3	1	1	1	3	4	9	3	3	5	4	4	4	5	6	4	4	5	5	5	#NULL!	4	5	5	5	4	5	5	4	4	5	6	3	6	6	6	4	5	5	4	3	3	4	5	6	3	6
2	2	2	5	1	1	1	2	4	10	6	4	4	4	4	5	5	5	5	4	6	6	5	5	5	5	5	5	5	5	5	5	4	5	4	3	6	6	6	6	6	6	3	4	4	5	5	4	3	2
2	3	3	5	1	1	1	6	5	7	5	5	4	5	4	5	4	5	5	5	5	5	5	5	5	4	4	5	5	5	2	4	4	5	6	1	2	4	5	5	5	4	5	5	4	2	4	2	4	4
2	4	6	4	1	1	2	6	5	6	6	4	5	6	6	2	5	6	6	5	6	6	4	6	5	6	6	4	5	6	5	4	5	6	5	2	6	5	4	4	5	5	1	5	6	3	5	1	1	2
2	3	3	5	1	1	2	6	5	15	6	4	4	6	5	5	5	5	5	6	6	5	4	6	5	5	5	5	3	2	2	4	2	2	6	1	5	6	6	6	6	1	5	3	4	2	5	2	2	3
2	2	6	4	1	1	1	4	1	7	4	5	3	6	4	5	3	4	5	5	5	5	4	6	4	3	2	5	4	1	1	1	4	4	6	2	6	4	4	6	4	4	2	3	2	2	5	4	4	2
2	2	3	2	1	1	1	4	6	6	1	1	2	6	6	6	6	6	6	6	6	6	6	6	4	6	2	6	6	1	1	1	1	6	6	1	6	6	6	6	6	6	6	4	6	1	5	6	6	6
2	2	3	3	#NULL!	1	1	4	#NULL!	6	5	5	4	6	5	5	5	5	5	5	5	5	5	6	5	5	5	5	3	2	2	2	3	3	5	2	5	5	3	3	5	5	3	3	2	2	5	2	2	5
2	3	3	4	1	1	2	6	2	13	4	4	4	4	2	2	5	2	5	4	5	5	5	6	3	4	2	4	3	2	2	2	4	4	6	4	5	5	6	6	2	5	4	2	4	2	5	4	5	2
2	3	2	4	1	1	2	6	5	10	6	5	4	6	5	4	5	5	5	5	6	5	5	6	4	5	4	5	5	2	2	2	3	3	6	1	5	6	6	6	6	6	5	4	6	5	6	6	4	5
2	2	4	4	1	1	1	4	5	7	5	4	3	5	5	4	4	6	6	5	6	5	5	6	4	5	4	4	5	2	4	4	5	4	6	2	1	5	5	5	5	5	3	4	4	2	6	5	1	2
2	4	6	5	2	1	1	6	5	7	2	6	6	6	6	3	1	3	6	2	6	1	1	6	6	6	6	6	3	3	3	6	1	6	6	6	3	6	6	6	6	6	1	6	6	1	1	6	1	1
2	1	6	5	1	1	2	2	6	10	4	4	3	6	5	2	6	6	5	5	6	4	4	6	3	4	4	5	3	3	4	4	5	5	6	2	6	6	6	6	6	4	5	5	4	3	5	4	4	4
2	2	2	6	2	2	2	4	6	10	4	2	4	6	4	4	5	6	5	5	5	4	5	6	4	5	4	4	4	3	4	5	2	5	5	4	4	6	6	4	3	3	2	3	5	3	4	5	5	3
2	1	2	3	1	1	1	1	5	9	3	4	3	5	2	5	4	3	5	5	5	4	5	5	2	4	3	2	4	3	2	2	3	2	3	3	5	4	4	4	3	5	4	3	2	2	4	2	2	3
2	2	1	3	1	1	1	4	4	7	2	2	4	6	2	4	4	4	4	4	5	4	3	5	5	4	4	4	5	3	2	2	4	5	6	1	4	4	4	4	3	5	4	2	6	2	3	6	3	3
2	2	4	4	2	1	2	5	4	10	4	4	4	6	5	4	4	4	6	5	6	4	5	5	4	4	4	3	3	4	4	5	4	4	5	4	5	5	4	5	6	5	6	4	6	5	3	6	5	5
2	2	1	5	2	2	1	#NULL!	4	9	5	4	4	6	5	4	4	5	6	6	6	5	5	6	4	5	5	4	3	4	4	2	2	3	5	2	5	5	6	5	3	5	3	3	4	3	3	5	2	2
2	1	2	2	1	1	1	2	2	12	4	4	5	6	2	3	2	5	4	5	6	5	5	4	4	4	2	4	4	4	4	3	5	5	4	4	4	5	3	3	4	6	5	3	2	2	5	4	5	3
2	3	2	3	1	2	1	6	5	11	2	3	4	5	5	4	4	4	5	5	5	5	5	6	5	5	5	4	4	4	5	4	5	5	5	2	5	6	6	6	4	5	5	3	2	3	5	5	5	6
2	1	2	3	2	1	1	2	4	9	4	3	4	6	1	5	5	4	5	5	5	5	5	6	5	5	4	6	5	4	3	1	6	6	6	1	5	5	4	3	4	5	3	2	2	2	2	5	3	2
2	3	4	5	2	1	1	4	5	3	5	5	5	6	5	5	5	5	5	5	5	5	5	6	5	5	5	5	5	4	5	5	4	4	4	4	6	5	4	5	5	5	4	4	4	4	5	4	5	4
2	4	2	6	1	1	2	6	5	7	5	1	4	5	4	5	5	3	5	5	6	6	4	6	2	4	3	2	6	4	2	2	5	3	6	1	6	6	6	6	6	6	4	2	3	2	5	1	2	1
2	2	2	4	2	1	2	3	1	4	5	5	3	4	5	2	6	3	3	6	5	6	6	6	5	5	4	4	4	5	4	4	5	5	6	5	5	5	5	6	4	3	6	5	2	5	5	5	4	6
2	2	2	5	1	1	1	4	4	5	5	5	6	5	4	5	6	5	5	5	6	4	6	6	6	6	6	5	5	5	4	2	6	5	5	2	6	6	6	6	6	6	6	4	5	4	5	5	3	4
2	3	1	5	1	1	2	6	4	7	4	4	5	4	4	4	5	6	6	5	5	5	6	6	5	6	5	6	5	6	6	5	3	5	6	6	5	6	5	5	4	5	4	4	3	3	5	4	5	4
2	3	3	6	1	1	1	6	5	#NULL!	4	4	4	6	6	6	5	6	6	5	5	5	4	6	4	2	2	5	#NULL!	#NULL!	#NULL!	#NULL!	#NULL!	#NULL!	#NULL!	#NULL!	#NULL!	#NULL!	#NULL!	#NULL!	#NULL!	#NULL!	#NULL!	#NULL!	#NULL!	#NULL!	#NULL!	#NULL!	#NULL!	#NULL!
2	5	3	6	1	1	1	6	6	8	5	5	4	6	5	5	#NULL!	6	6	6	6	5	6	6	5	5	4	4	5	2	2	1	1	5	6	6	6	6	6	6	1	3	2	2	2	2	6	5	5	4
2	1	2	2	1	1	1	3	1	2	3	4	2	5	2	4	6	4	5	5	5	6	5	6	4	5	6	3	5	2	5	5	2	5	6	3	5	5	5	5	6	4	4	3	2	2	6	4	4	4
2	3	2	5	2	1	1	6	5	9	5	3	#NULL!	3	4	6	5	4	5	5	6	6	5	6	3	5	5	6	#NULL!	3	4	3	4	5	6	2	5	5	4	4	3	5	6	3	3	3	5	4	3	3
2	2	2	4	2	1	1	4	4	12	5	4	5	6	5	5	5	2	5	5	6	6	5	6	5	5	4	5	4	3	2	5	5	5	6	1	4	5	6	5	2	5	5	2	2	3	5	4	2	4
2	3	3	3	1	1	2	5	4	11	4	3	3	#NULL!	4	5	4	4	5	4	5	5	5	5	4	5	4	4	5	3	3	2	5	3	5	2	4	5	5	5	2	3	4	3	4	2	4	4	4	4
2	2	6	5	1	1	1	6	1	1	4	5	3	5	5	5	4	4	5	5	5	4	5	5	3	4	4	4	3	4	4	3	5	5	6	2	4	5	5	6	3	4	6	5	2	2	4	3	4	3
2	2	6	4	1	1	1	5	6	10	5	2	3	6	4	5	5	4	4	6	6	4	5	6	3	6	5	6	5	4	5	2	1	4	6	3	#NULL!	6	6	6	4	4	3	4	3	2	5	4	3	3
1	1	1	4	2	2	2	1	1	10	5	5	3	6	3	1	6	3	4	5	5	5	6	6	5	5	5	6	4	5	3	5	2	5	5	2	6	5	3	4	5	6	5	5	2	3	6	5	5	6
2	2	2	4	1	2	1	6	3	6	4	3	3	6	3	4	5	5	5	5	5	5	5	6	4	4	5	5	5	5	5	5	2	5	5	2	2	6	6	6	4	4	4	5	4	5	5	5	4	4
2	1	6	4	1	1	2	1	1	9	5	5	4	6	3	4	5	5	5	5	5	6	4	6	3	3	3	4	5	5	4	3	4	4	5	2	5	5	5	4	3	6	4	4	3	2	5	5	4	4
2	2	5	3	1	1	2	3	4	5	5	5	4	6	5	4	5	4	5	5	5	5	4	6	5	5	5	5	5	5	4	4	3	5	5	5	6	5	5	5	4	5	4	3	5	5	5	2	5	2
2	3	2	3	2	1	1	6	4	7	4	4	4	6	4	4	4	5	6	5	5	5	4	6	3	4	3	4	5	5	5	4	6	5	4	2	6	5	5	4	4	5	6	4	4	4	4	3	3	6
2	3	4	4	1	1	2	6	4	10	6	2	4	4	4	4	3	3	6	5	6	6	6	6	3	5	5	4	4	6	1	2	4	5	6	1	5	4	5	#NULL!	2	6	6	6	6	4	6	3	3	1
2	2	2	4	2	1	1	4	5	10	5	4	4	6	5	4	5	5	5	6	5	5	6	6	5	5	5	4	5	6	4	2	5	5	6	2	5	6	4	5	4	5	5	2	2	2	4	6	5	4
2	2	2	5	2	2	2	3	6	2	5	5	5	6	6	6	6	6	3	5	5	5	3	6	5	5	5	3	6	6	6	3	6	6	3	2	5	6	6	6	6	6	5	4	6	5	2	2	3	2
2	2	4	5	1	1	1	3	5	2	4	5	4	6	5	4	5	4	5	5	5	5	5	5	3	5	5	5	#NULL!	#NULL!	#NULL!	#NULL!	#NULL!	#NULL!	#NULL!	#NULL!	#NULL!	#NULL!	#NULL!	#NULL!	#NULL!	#NULL!	#NULL!	#NULL!	#NULL!	#NULL!	#NULL!	#NULL!	#NULL!	#NULL!
2	4	6	5	1	1	1	6	5	5	5	5	5	2	5	2	5	6	5	5	6	3	3	4	3	5	2	5	4	#NULL!	2	3	1	6	1	1	6	5	5	5	4	3	4	5	5	5	2	6	6	6
2	3	1	2	1	1	2	5	5	13	4	5	2	6	3	4	6	2	5	5	6	4	4	6	5	4	3	2	2	1	2	1	4	4	6	2	6	6	6	6	4	4	3	3	4	2	3	6	5	6
2	1	1	5	1	1	1	1	6	6	2	4	1	6	5	4	5	2	5	6	5	6	6	6	5	1	1	4	5	1	1	1	4	1	6	1	6	6	4	6	5	6	6	1	1	1	6	5	4	1
2	4	3	4	1	1	2	6	3	7	4	2	4	6	4	4	3	3	6	6	6	5	3	6	4	5	3	4	5	1	1	5	2	5	6	5	5	6	6	6	3	5	4	4	4	3	5	4	4	2
2	2	2	3	1	1	1	4	6	8	5	5	3	5	5	3	6	4	4	6	6	6	6	6	3	3	3	3	5	1	1	2	5	5	6	2	6	4	4	4	4	4	6	3	6	6	3	4	5	4
2	3	5	4	2	1	1	6	5	8	5	2	3	4	5	5	6	2	4	4	5	4	5	6	4	4	3	2	2	2	3	2	4	5	6	#NULL!	4	3	5	5	4	4	2	5	4	2	3	5	5	4
2	3	6	5	1	1	2	6	3	1	4	4	2	6	4	4	4	4	3	6	6	6	6	6	3	3	2	2	2	2	3	3	3	3	3	2	5	6	6	6	6	5	4	6	2	2	5	5	5	2
2	2	2	6	2	2	1	4	4	8	6	4	4	6	5	6	5	5	5	6	6	6	6	6	4	4	1	4	3	2	4	4	5	4	6	1	6	6	6	6	4	5	6	5	4	2	5	5	5	6
2	2	4	4	2	1	1	3	4	7	4	3	2	5	5	5	2	2	6	6	6	6	6	6	2	2	3	3	4	2	1	2	2	4	6	1	4	5	5	4	5	5	2	4	2	2	5	5	5	2
2	2	3	5	1	1	2	4	5	7	4	3	4	5	5	6	5	3	5	5	5	5	6	6	3	4	2	5	4	2	1	3	3	5	5	1	5	5	5	5	4	5	2	1	2	2	5	2	5	2
2	3	6	5	1	1	1	6	6	6	5	4	2	6	4	5	3	5	5	4	5	5	5	6	3	3	3	3	4	2	2	3	4	4	6	1	5	6	6	6	4	2	5	2	3	2	5	2	5	2
#NULL!	4	2	2	1	1	1	6	6	6	6	6	5	6	3	5	6	4	6	6	6	6	5	6	5	5	5	6	5	2	#NULL!	3	5	5	6	1	6	6	6	6	4	6	6	5	6	5	#NULL!	4	6	6
2	2	2	2	1	2	1	5	4	13	4	4	2	5	6	6	6	5	5	6	6	6	5	6	3	2	3	3	2	3	4	3	3	2	6	1	3	4	6	6	3	1	6	5	2	1	4	6	6	3
2	4	5	3	1	2	2	6	5	6	4	3	2	5	4	3	2	4	4	4	5	4	4	5	4	3	3	5	2	3	3	3	2	4	5	1	4	4	5	5	3	5	4	4	5	3	3	5	5	4
2	4	2	3	2	1	1	6	6	12	2	4	4	6	5	3	5	4	5	5	5	5	4	6	5	#NULL!	2	4	2	3	4	4	4	5	6	2	6	4	3	3	5	5	3	6	5	5	3	5	3	2
2	2	3	3	1	1	2	5	6	2	5	2	3	3	3	5	4	4	5	4	5	6	3	6	3	5	4	3	3	3	1	3	2	5	6	1	5	4	5	5	5	4	3	3	3	2	3	4	2	5
2	2	6	4	1	1	1	3	5	5	4	3	3	5	4	3	5	3	5	4	5	4	5	5	4	4	4	4	4	3	4	3	4	4	5	2	3	5	5	4	3	4	4	3	2	3	5	6	5	5
2	3	3	6	2	1	2	6	5	7	6	4	4	6	3	2	4	#NULL!	3	4	6	5	3	6	4	5	4	4	4	3	4	4	4	4	6	5	6	6	6	6	4	4	4	5	5	5	5	6	5	4
2	4	4	4	2	1	1	4	#NULL!	10	4	4	3	6	4	6	4	4	5	5	5	4	3	6	5	5	3	4	4	3	4	1	6	1	5	1	4	5	6	6	3	3	6	4	6	4	5	2	1	5
2	3	4	6	2	2	1	6	6	13	5	3	2	6	3	5	5	4	4	5	5	2	4	5	3	3	3	3	4	3	3	4	2	4	5	3	2	5	5	5	5	5	6	4	3	3	5	4	4	5
2	2	2	3	1	1	2	5	5	12	5	3	1	5	5	6	6	5	5	4	6	5	5	6	4	4	1	1	4	3	6	1	5	4	6	1	5	5	6	4	5	6	6	3	3	3	6	3	1	1
2	2	5	5	1	1	1	4	6	10	4	2	4	4	5	5	5	3	5	2	4	3	4	5	4	5	5	5	5	3	3	2	5	5	3	2	2	4	2	2	2	4	3	2	4	4	3	6	5	5
2	4	3	6	1	1	1	6	6	5	5	5	5	5	5	4	2	3	3	5	6	5	5	6	5	5	3	#NULL!	5	3	2	2	5	6	6	2	6	3	5	6	5	6	1	1	2	2	5	4	2	2
2	3	2	5	2	1	2	6	5	12	1	3	4	6	5	5	6	6	5	6	6	6	6	6	5	5	4	5	5	3	3	3	5	5	6	2	4	6	6	6	2	4	3	2	2	2	5	5	4	5
2	2	3	5	2	1	1	2	6	10	6	5	4	6	5	4	5	5	5	6	6	5	5	6	5	5	5	5	6	3	5	5	5	5	6	2	6	6	4	5	4	4	6	6	4	2	5	5	5	6
2	4	3	4	1	1	2	6	4	10	5	5	5	6	5	5	4	6	5	4	5	4	4	6	4	4	4	5	6	3	4	4	4	5	6	2	5	5	5	5	4	5	6	5	4	4	4	4	4	6
2	4	6	4	1	1	1	4	5	7	2	3	2	6	2	5	4	6	3	3	5	5	5	6	3	4	5	4	#NULL!	4	4	4	4	5	6	1	2	4	4	5	3	5	5	4	2	2	3	5	2	4
2	4	6	5	1	1	2	6	4	1	5	5	4	6	4	5	3	4	4	5	5	5	5	5	3	2	2	2	2	4	3	5	2	3	5	2	6	5	4	5	4	4	5	6	2	2	5	4	5	6
2	3	4	4	1	#NULL!	2	6	6	7	5	4	4	6	4	5	5	6	6	5	6	5	5	6	5	5	3	5	3	4	4	5	4	5	5	4	3	6	5	5	3	4	#NULL!	#NULL!	#NULL!	#NULL!	#NULL!	#NULL!	#NULL!	#NULL!
2	3	2	6	2	1	1	3	4	12	4	2	2	6	5	5	5	5	6	6	6	5	4	6	5	5	5	4	4	4	4	5	1	6	5	2	2	6	6	4	4	5	5	2	2	2	5	2	5	4
2	2	2	5	2	1	2	5	5	9	4	3	3	4	3	3	6	4	6	6	6	6	5	6	5	5	3	5	5	4	3	3	5	6	6	3	6	6	6	6	6	6	5	5	4	4	5	6	6	4
2	2	6	4	1	1	1	3	6	9	5	4	5	6	4	4	5	4	5	5	5	5	5	6	5	5	5	4	5	4	4	4	4	4	4	4	4	6	6	6	4	4	4	4	4	4	4	4	5	4
2	3	3	4	1	1	1	6	5	1	5	4	4	6	5	6	6	3	4	5	5	5	5	5	4	5	4	3	5	4	2	3	4	4	6	2	5	5	4	4	3	3	6	5	4	4	5	5	5	2
2	2	5	4	1	1	2	4	5	7	3	3	3	6	5	3	6	6	5	5	5	5	5	6	5	4	4	6	5	4	4	3	4	5	6	5	5	5	4	4	5	5	4	3	4	4	6	4	5	3
2	2	3	5	1	1	#NULL!	3	4	5	5	4	4	5	5	5	5	3	5	5	5	5	5	5	4	5	5	5	5	4	3	2	5	3	5	3	3	5	5	5	5	5	5	5	5	5	4	5	5	6
2	2	6	4	1	1	1	5	6	8	4	3	4	6	4	2	5	4	5	5	6	5	5	6	4	4	4	4	5	4	5	5	2	5	5	2	5	5	5	5	5	5	4	2	4	5	5	4	5	4
2	3	2	4	2	1	2	6	6	13	3	3	5	6	4	4	6	6	6	5	5	3	4	6	6	6	5	6	5	4	5	5	1	5	5	2	5	4	6	4	5	#NULL!	3	2	5	4	5	5	3	4
2	4	3	4	2	1	1	6	6	6	5	4	5	6	5	3	4	5	5	6	6	6	6	6	5	5	4	4	5	4	5	6	3	6	5	3	3	6	6	6	3	5	2	#NULL!	2	5	5	5	5	3
2	3	2	5	1	1	1	6	6	15	4	4	4	6	6	6	5	6	6	5	6	6	6	6	5	4	4	4	6	4	4	4	2	6	6	1	4	6	6	6	1	4	#NULL!	#NULL!	#NULL!	#NULL!	#NULL!	#NULL!	#NULL!	#NULL!
2	2	3	6	1	1	1	5	6	7	5	5	6	6	5	5	6	6	5	6	6	6	5	6	5	5	5	6	6	4	4	6	5	6	6	2	4	6	5	5	4	6	5	2	4	4	6	3	4	4
2	2	6	2	1	1	2	5	4	6	6	5	4	5	5	5	5	4	5	5	6	5	5	6	3	5	5	5	3	5	2	2	5	6	5	2	3	5	6	5	3	5	3	4	2	2	5	4	5	3
2	3	6	5	1	1	1	6	5	9	5	4	3	6	5	4	6	5	4	4	5	5	4	6	5	5	5	6	3	5	5	5	3	5	4	4	4	3	4	4	4	#NULL!	5	6	4	4	2	5	5	4
2	2	3	4	1	1	1	4	5	7	2	4	5	5	4	3	4	6	5	5	5	5	5	6	6	5	5	5	4	5	4	5	4	5	4	3	5	4	5	5	4	5	5	2	4	4	5	5	4	5
2	2	2	2	1	1	1	5	5	6	6	4	4	5	6	4	6	2	4	5	5	4	2	6	5	5	3	4	4	5	4	2	5	4	5	3	4	5	4	5	5	5	5	4	6	4	5	6	4	5
2	2	3	4	1	1	1	5	5	7	4	3	3	6	6	6	6	6	4	3	5	5	4	5	4	5	5	5	4	5	6	3	5	5	5	2	4	5	6	6	3	5	6	3	3	3	2	4	3	5
2	2	5	4	2	1	1	6	6	7	5	2	4	5	4	5	4	5	4	5	5	4	5	6	5	4	4	4	4	5	4	3	4	4	5	2	3	5	6	6	3	4	5	2	4	4	4	4	5	4
2	2	3	4	2	1	1	3	6	10	5	4	6	5	4	6	6	5	5	4	5	3	4	6	6	5	5	5	5	5	4	5	4	6	4	3	4	6	4	4	3	5	6	5	3	2	4	5	4	5
2	4	2	6	2	1	1	6	5	1	6	5	6	6	5	4	5	6	5	4	5	5	4	5	6	6	6	6	5	5	3	4	2	5	5	5	2	5	4	4	4	5	6	5	4	4	4	5	5	5
2	2	1	2	2	1	1	5	5	7	5	4	4	6	4	4	5	5	5	5	6	5	4	6	5	5	5	5	5	5	5	4	3	4	6	2	3	5	4	3	2	4	4	4	3	3	4	5	4	5
2	4	2	5	1	1	2	6	5	3	3	4	4	5	4	6	6	4	6	6	6	6	6	6	6	6	5	5	5	5	4	4	3	5	6	3	4	6	6	5	4	3	4	2	3	3	6	4	2	3
2	3	4	5	1	#NULL!	2	6	5	7	4	5	4	5	#NULL!	3	#NULL!	4	5	5	5	5	5	5	5	4	3	5	5	5	3	4	5	4	3	4	5	5	4	5	4	5	4	4	4	3	5	3	4	3
2	2	2	2	1	1	1	3	6	8	3	2	4	6	5	4	6	5	6	5	6	5	5	6	4	4	3	5	5	5	4	4	5	5	6	5	5	4	5	5	5	5	5	2	5	3	5	3	5	2
2	2	6	6	1	1	2	4	4	2	6	6	6	6	3	4	6	6	5	5	5	3	3	6	6	6	6	6	5	5	6	6	3	6	5	3	6	5	5	5	2	4	5	4	3	5	5	6	4	4
2	3	2	5	2	1	2	3	6	9	6	6	5	4	6	6	6	6	6	6	6	6	6	6	6	6	6	5	6	5	6	6	6	6	6	5	5	6	1	5	6	6	6	1	5	4	6	6	5	4
2	1	6	4	1	1	2	1	1	11	5	5	2	6	3	5	5	3	4	6	6	5	4	6	5	5	2	5	5	6	1	3	4	6	6	2	5	5	5	5	5	6	2	5	2	1	5	5	5	6
2	1	2	5	1	1	1	1	4	1	5	5	4	4	5	4	5	4	4	5	6	5	5	6	5	4	4	4	5	6	6	6	4	4	4	4	2	6	6	6	4	5	5	5	2	2	4	5	4	5
2	2	4	5	1	1	1	4	3	10	6	2	6	6	3	6	2	5	6	6	6	6	6	6	6	5	4	5	5	6	4	3	5	5	6	5	5	5	6	6	4	5	4	2	3	3	6	5	5	2
2	2	2	5	2	2	1	#NULL!	6	#NULL!	5	5	5	5	3	5	5	6	5	5	4	6	5	5	6	5	5	4	6	6	6	1	6	5	6	1	6	6	6	6	3	6	3	5	5	3	2	2	3	3
2	2	5	5	2	2	2	1	2	1	5	4	4	6	5	3	5	4	2	6	6	5	4	6	6	5	5	6	6	6	6	4	2	6	6	6	2	5	4	5	3	4	3	2	2	2	6	5	3	4
2	2	5	2	1	1	1	3	6	13	6	4	1	6	6	5	5	6	1	6	6	6	5	6	2	5	2	1	6	6	4	5	1	4	#NULL!	1	6	5	6	5	6	6	4	2	3	6	4	#NULL!	1	6
2	2	3	2	2	1	1	4	6	7	5	3	4	5	5	3	4	5	5	#NULL!	#NULL!	#NULL!	#NULL!	#NULL!	#NULL!	#NULL!	#NULL!	#NULL!	#NULL!	#NULL!	#NULL!	#NULL!	#NULL!	#NULL!	#NULL!	#NULL!	#NULL!	#NULL!	#NULL!	#NULL!	#NULL!	#NULL!	#NULL!	#NULL!	#NULL!	#NULL!	#NULL!	#NULL!	#NULL!	#NULL!
2	2	4	5	1	1	1	4	6	6	6	6	4	6	4	4	6	6	6	6	6	5	4	6	6	6	3	6	1	1	1	1	1	3	6	1	1	6	6	6	6	5	5	5	5	6	6	6	3	3
2	3	4	3	2	1	2	5	5	6	5	5	3	6	5	6	6	4	6	6	6	6	6	6	5	2	2	5	4	1	1	1	2	5	6	1	6	6	6	6	6	6	4	4	4	1	5	4	2	4
2	3	3	3	2	1	2	6	4	11	5	5	2	6	3	5	6	3	5	6	6	5	4	6	3	3	2	3	4	1	2	2	4	3	6	1	5	5	5	6	3	3	2	5	5	3	4	4	3	2
2	2	3	2	1	1	2	4	4	7	5	5	5	5	2	3	2	5	5	6	6	4	5	6	5	5	4	5	5	1	2	2	6	5	6	1	3	5	6	6	6	5	5	5	3	2	5	5	3	2
2	4	2	4	1	1	1	6	6	14	5	4	3	6	2	4	2	6	5	6	6	6	6	6	4	3	3	3	5	1	1	5	2	5	6	1	5	5	5	5	4	3	2	2	2	2	5	1	1	3
2	2	2	2	1	1	1	2	6	10	4	4	2	6	5	2	5	1	5	6	6	5	5	6	2	2	3	5	6	1	1	2	3	2	6	1	2	6	6	5	2	5	6	2	1	4	1	6	1	5
2	2	3	4	2	1	2	4	5	6	6	5	2	1	4	1	4	2	4	5	6	5	3	6	2	2	2	2	3	2	2	2	4	4	6	1	6	5	5	5	4	5	4	5	1	1	5	3	5	2
2	2	2	5	2	1	2	5	3	7	2	2	2	6	4	4	5	4	5	5	6	5	4	6	4	3	3	4	3	2	1	1	4	4	6	2	3	5	3	3	3	4	6	5	4	3	5	6	6	4
2	3	2	1	2	1	1	6	6	15	5	2	2	5	5	6	1	5	5	3	4	5	4	6	4	3	2	2	4	2	2	2	5	2	6	2	5	5	5	4	2	2	3	4	4	2	4	3	5	4
2	1	6	5	1	1	1	1	2	1	5	5	4	6	5	6	6	4	5	4	5	4	3	5	4	4	4	4	4	2	2	4	3	5	5	4	4	4	4	3	3	3	4	3	3	3	3	5	5	5
2	2	2	3	1	1	1	5	5	7	1	4	2	5	3	1	3	3	5	4	3	4	3	5	4	3	3	4	5	2	2	3	4	4	4	2	4	5	4	4	2	4	4	5	2	2	4	5	5	5
2	5	4	6	1	1	1	6	5	9	5	4	1	6	5	6	1	3	6	5	6	6	6	6	1	4	4	2	6	2	1	1	6	5	6	1	6	6	5	5	5	5	2	2	1	1	5	1	6	6
2	3	2	6	2	1	2	4	5	14	4	3	2	5	5	4	4	3	5	5	5	5	5	5	4	3	3	3	3	3	2	2	3	2	2	5	5	5	5	5	5	5	3	3	4	3	5	3	5	5
2	4	2	3	2	2	2	6	6	9	5	4	3	5	2	4	3	2	4	2	4	3	5	5	4	4	2	2	3	3	2	2	2	5	5	2	5	6	6	6	3	3	2	2	2	1	2	1	1	2
2	#NULL!	4	5	1	1	2	6	3	12	3	4	5	6	5	4	5	3	4	5	5	3	4	5	5	5	3	4	4	3	4	5	3	5	6	3	6	4	4	4	3	4	5	3	6	4	3	5	5	3
2	2	5	4	1	1	2	4	1	7	4	4	2	6	4	5	3	4	4	6	6	6	5	6	4	2	2	3	4	3	2	2	3	6	6	6	6	4	4	5	4	5	4	3	3	2	6	4	5	6
2	2	4	4	1	1	1	4	5	7	5	4	3	5	4	5	5	2	5	4	5	5	5	5	3	2	2	2	4	3	3	3	3	3	5	2	3	5	5	5	2	4	5	4	5	2	4	5	3	5
2	2	5	1	1	1	1	4	5	9	3	4	4	6	4	5	3	4	5	5	5	4	3	6	4	4	4	4	5	3	4	3	3	4	5	2	3	3	3	2	3	5	5	5	5	3	4	6	6	3
2	3	2	3	1	1	1	5	6	13	6	5	4	6	4	5	6	4	5	5	6	5	4	6	5	6	4	4	4	4	3	4	4	5	5	2	5	6	5	5	2	4	6	4	5	4	4	4	4	4
2	3	3	4	1	1	1	4	4	3	4	5	4	6	3	5	4	5	6	6	6	5	4	6	4	5	4	4	4	4	3	4	3	4	6	3	5	6	6	6	3	4	5	1	3	4	6	3	4	2
2	3	5	5	2	1	1	3	3	4	5	4	3	6	4	2	5	6	6	5	5	5	5	2	4	3	3	4	4	4	5	4	5	4	2	2	4	5	3	3	4	4	5	5	5	3	6	4	4	2
2	4	6	5	1	1	1	6	2	11	2	2	2	5	2	5	2	#NULL!	5	3	5	5	4	6	4	2	2	2	4	4	4	3	4	3	4	4	2	6	5	4	4	3	1	2	2	2	5	6	6	2
2	2	5	4	2	1	1	2	4	#NULL!	5	2	5	6	5	5	3	5	5	4	5	5	4	5	4	5	5	5	4	4	3	4	4	5	5	4	5	5	4	4	4	4	5	4	2	1	5	1	3	3
2	2	2	3	1	1	2	5	3	15	4	5	3	5	5	6	3	6	4	5	5	5	4	5	5	4	4	4	5	4	3	3	4	5	3	3	5	5	5	4	3	4	4	5	5	5	3	6	6	4
2	2	2	3	2	1	1	3	5	10	5	4	4	6	5	4	5	4	5	6	6	6	6	6	5	4	4	4	5	4	4	4	5	4	6	3	4	5	5	5	4	5	5	4	3	4	5	5	5	3
2	4	2	5	2	1	2	5	5	11	2	5	5	6	5	6	5	5	5	5	5	4	3	5	5	5	5	5	4	5	4	5	2	4	5	4	5	5	5	5	4	5	6	4	3	3	4	6	4	3
2	3	2	5	2	2	2	6	6	9	5	4	6	5	4	4	5	4	5	5	6	5	6	6	6	5	5	5	5	5	6	5	5	6	5	2	3	6	5	5	5	5	4	4	5	3	5	4	4	5
2	2	5	5	1	1	1	3	4	10	5	4	4	6	4	4	5	5	5	5	5	5	5	5	4	5	4	5	5	5	5	4	4	5	3	2	#NULL!	5	5	5	5	5	5	4	4	4	4	5	4	4
2	2	2	1	1	2	2	4	5	#NULL!	5	5	2	6	4	6	6	6	4	6	6	6	6	6	4	3	3	4	5	4	4	3	5	4	6	6	6	6	6	6	4	6	3	6	3	3	6	5	6	4
2	5	1	5	1	1	1	4	6	6	2	6	3	6	2	2	2	5	5	4	6	6	5	6	5	3	2	5	2	2	5	5	2	5	6	5	6	5	5	5	5	2	2	2	5	2	5	2	2	2
2	4	2	5	1	1	1	6	6	7	4	4	2	5	6	5	4	3	5	5	6	5	4	5	4	4	2	2	3	2	2	2	3	4	5	#NULL!	5	3	5	5	2	4	4	4	1	1	5	5	4	5
2	3	2	3	2	1	1	4	#NULL!	12	4	4	5	6	2	4	6	4	6	6	6	4	5	6	5	5	5	4	5	2	2	4	2	5	5	2	5	6	5	5	3	6	6	2	6	2	5	2	1	5
1	4	5	4	1	2	1	6	3	7	4	2	4	4	2	5	6	5	6	5	6	6	6	6	4	5	5	5	6	2	2	3	4	3	5	3	4	5	5	5	2	1	2	4	5	5	6	5	6	2
2	4	4	4	2	1	1	5	5	7	4	4	4	6	4	6	3	5	5	5	5	5	4	5	4	4	4	4	4	3	3	3	4	4	4	2	3	3	3	3	4	4	6	3	4	4	3	5	4	4
2	2	2	4	1	1	2	3	6	10	6	4	4	6	5	5	6	5	5	5	5	5	5	6	5	5	5	5	#NULL!	4	4	3	2	3	4	2	6	5	5	4	4	5	5	3	2	2	5	5	5	4
2	4	5	5	1	1	1	4	4	7	5	5	2	4	5	4	4	5	6	4	5	5	5	5	2	5	2	5	3	5	2	5	2	5	5	2	4	5	5	5	2	5	3	2	2	2	5	5	5	2
2	4	6	5	1	1	2	6	6	9	2	5	5	6	2	3	2	5	5	5	5	5	5	6	5	5	4	5	5	1	2	3	5	5	5	2	2	5	5	3	3	5	4	3	3	5	5	3	4	5
2	2	6	5	1	1	1	4	1	2	4	#NULL!	2	3	3	4	4	3	4	5	5	5	5	5	2	5	2	4	5	2	2	4	3	2	6	1	5	3	3	3	3	4	2	4	2	2	4	2	4	3
2	5	4	5	2	1	1	6	6	7	4	4	2	5	4	5	5	4	5	4	5	5	5	6	4	3	3	5	4	3	3	4	3	5	5	2	5	5	4	4	4	5	5	4	3	3	5	4	5	3
2	3	4	3	1	1	2	6	6	#NULL!	3	4	4	6	4	4	4	3	4	3	4	3	3	4	3	4	3	3	4	3	3	4	3	3	4	3	5	3	4	4	3	4	3	2	3	3	3	4	3	4
2	3	5	5	2	1	2	6	6	4	5	5	3	5	2	3	4	5	5	5	6	5	5	6	4	5	4	4	5	4	4	5	3	5	6	2	3	6	6	6	4	4	2	2	2	2	5	4	3	2
2	4	2	5	2	2	2	6	5	7	3	5	5	5	4	6	5	4	2	3	5	4	5	5	6	6	6	6	5	4	4	4	2	5	2	2	2	3	4	4	3	2	6	6	6	5	4	4	3	5
2	2	6	5	1	1	1	3	4	1	5	3	2	6	5	6	5	4	6	6	6	6	6	6	5	6	5	4	4	1	2	5	5	5	6	2	5	#NULL!	#NULL!	#NULL!	#NULL!	#NULL!	#NULL!	#NULL!	#NULL!	#NULL!	#NULL!	#NULL!	#NULL!	#NULL!
2	2	2	4	1	1	2	4	3	2	4	4	4	5	4	3	5	5	6	5	5	5	5	5	3	4	3	4	4	3	4	5	3	4	4	3	5	5	5	4	3	5	4	4	2	2	3	3	4	4
2	3	1	4	1	2	2	3	4	10	2	4	4	5	3	4	5	5	4	4	5	5	5	5	5	5	5	5	2	4	4	4	4	6	5	4	5	5	5	4	4	4	4	4	3	3	4	5	2	3
2	3	2	5	1	1	1	5	3	1	5	4	4	6	5	5	4	5	6	5	5	4	4	6	4	4	2	5	5	4	4	4	5	4	5	2	5	5	4	4	2	5	6	4	2	3	3	3	3	2
2	2	1	3	2	1	2	5	5	10	3	6	2	6	5	2	5	6	6	6	6	5	4	6	4	5	5	4	6	4	3	2	5	4	6	2	1	6	6	6	2	3	5	5	2	2	5	5	5	2
2	3	2	5	2	1	2	6	5	9	5	4	4	5	5	3	5	5	4	5	5	5	5	6	5	4	4	5	4	5	4	5	4	5	4	2	2	5	5	5	5	5	2	4	4	5	5	5	4	4
2	4	2	5	2	1	2	6	4	3	6	5	4	6	4	4	5	5	4	6	6	6	6	6	4	4	4	5	5	5	4	5	4	5	6	3	3	5	6	6	5	5	6	3	3	3	5	2	3	3
2	1	2	4	2	2	1	2	6	7	4	4	5	5	6	6	6	2	5	5	6	3	5	6	6	5	5	6	5	4	6	3	1	4	5	1	5	5	6	6	2	5	6	5	5	5	1	5	4	5
2	2	6	4	1	1	2	4	3	1	4	4	3	6	5	5	2	3	4	6	6	5	5	6	4	4	4	4	5	4	4	2	5	5	6	1	5	6	5	6	4	4	5	6	2	5	6	5	4	5
2	2	2	4	1	1	1	4	4	10	5	5	3	6	5	2	5	6	6	6	6	6	6	6	3	2	2	2	4	1	1	5	5	5	6	1	6	6	6	6	5	5	4	4	2	2	5	6	5	1
2	4	2	5	1	1	1	3	6	11	5	5	2	6	3	5	4	2	6	5	5	5	4	6	5	4	4	5	5	3	3	3	3	4	5	2	4	5	5	5	5	4	6	3	4	4	6	2	5	4
2	1	2	5	1	1	1	3	4	10	6	5	4	6	5	6	3	4	4	5	6	2	5	5	6	5	5	5	5	3	4	5	2	3	3	3	1	5	5	6	5	5	6	5	4	3	4	6	6	6
2	2	2	4	2	1	2	5	5	10	5	4	4	5	5	4	5	5	5	5	5	5	4	5	4	4	4	5	4	4	4	4	5	4	5	2	4	4	4	4	4	5	5	5	2	4	5	6	4	6
2	3	2	5	1	1	2	6	3	6	6	5	5	5	5	5	5	5	5	6	6	5	4	6	4	4	4	4	4	4	4	4	4	5	5	3	5	5	5	5	4	4	4	4	3	3	4	4	4	3
2	1	5	4	1	1	1	2	3	9	4	5	4	5	2	3	5	6	5	6	6	6	3	6	5	4	4	4	6	4	3	5	2	5	1	3	2	5	5	6	5	6	4	2	3	3	6	6	5	2
2	2	3	5	2	2	1	3	5	7	4	2	4	6	5	2	4	4	5	5	5	4	5	4	5	4	3	5	3	5	1	3	5	5	6	2	5	5	5	5	4	5	5	5	4	2	5	5	4	5
2	2	5	3	1	1	1	3	4	2	4	4	4	6	3	6	4	6	4	6	6	5	4	6	6	4	4	4	5	5	5	6	4	6	6	1	6	5	6	6	4	6	6	6	5	5	4	6	5	5
2	2	3	3	2	1	1	#NULL!	2	7	5	4	5	5	4	6	4	6	6	5	5	6	4	6	4	5	3	4	6	5	4	4	5	5	6	2	2	6	5	5	2	6	6	6	6	4	5	6	6	3
2	4	6	5	1	1	1	5	4	12	6	6	4	6	5	4	4	5	5	4	6	5	6	6	5	5	3	2	6	2	4	5	1	6	6	1	5	6	6	6	2	4	2	2	4	4	5	3	4	3
2	3	4	5	2	1	1	6	4	10	5	5	4	5	5	2	4	4	4	6	6	4	4	5	3	4	4	4	3	4	4	4	5	5	5	5	4	5	4	5	4	#NULL!	4	4	3	4	4	4	3	5
2	5	6	3	1	1	1	6	6	6	1	4	1	6	4	2	5	5	3	5	5	5	5	5	2	4	3	5	4	4	3	4	1	2	5	2	3	5	5	4	4	1	6	2	2	3	2	4	3	6
2	4	6	4	1	1	1	6	6	6	5	5	4	6	5	5	5	6	6	6	6	6	5	6	5	4	4	4	5	4	3	3	4	5	6	2	5	6	6	5	5	5	2	3	5	3	6	5	3	1
2	2	6	6	2	2	1	4	5	7	4	6	5	6	5	6	6	3	2	4	6	5	5	6	5	5	5	5	#NULL!	#NULL!	#NULL!	#NULL!	#NULL!	#NULL!	#NULL!	#NULL!	#NULL!	#NULL!	#NULL!	#NULL!	#NULL!	#NULL!	#NULL!	#NULL!	#NULL!	#NULL!	#NULL!	#NULL!	#NULL!	#NULL!
1	2	5	3	1	1	2	4	6	6	4	5	3	6	4	5	5	5	5	4	5	5	5	5	4	4	5	4	3	3	3	4	4	5	6	2	6	5	5	5	4	5	5	1	4	1	5	1	4	5
2	3	5	2	1	1	2	6	4	14	5	4	3	4	6	4	5	5	6	5	6	6	6	6	6	2	2	2	5	2	2	2	5	5	6	2	6	5	5	5	5	2	4	2	2	2	5	5	5	3
2	3	2	5	1	1	2	6	5	12	4	2	4	6	5	5	5	2	5	4	5	5	4	6	5	3	3	4	4	3	3	5	4	4	5	2	5	5	5	5	2	3	5	5	5	2	4	5	5	4
2	1	2	2	2	1	2	2	4	7	6	5	2	6	3	4	6	3	6	5	6	6	6	6	3	3	3	5	6	2	2	2	6	4	6	1	4	6	6	4	6	6	4	2	2	4	5	3	1	4
2	3	6	3	#NULL!	1	1	5	5	11	4	3	4	6	5	5	5	4	6	5	5	4	3	5	5	5	5	4	4	5	3	3	3	3	5	2	3	4	4	3	3	5	2	2	5	3	3	4	3	4
2	2	6	3	1	1	1	4	6	2	5	4	2	4	4	5	2	4	6	5	6	5	6	6	1	3	4	4	5	4	4	4	4	4	5	2	5	5	6	5	5	4	5	4	2	2	6	3	5	3
2	3	2	2	1	1	2	6	3	5	2	3	2	6	5	3	5	5	5	5	5	5	5	6	5	5	2	3	3	2	5	5	2	5	6	1	6	6	6	6	5	6	4	5	3	5	4	4	5	3
2	3	6	5	1	1	1	6	6	2	5	3	4	3	3	5	5	2	6	4	6	6	5	6	4	5	1	3	4	1	1	2	5	2	6	1	6	5	4	4	5	5	5	5	3	3	4	4	6	2
2	3	2	4	1	1	2	6	5	13	3	3	4	6	4	4	6	4	5	4	5	5	3	5	5	3	3	4	5	2	3	2	4	4	5	2	5	5	4	4	3	4	3	4	3	2	4	4	3	3
2	1	6	5	1	1	2	3	6	13	5	5	5	6	4	6	6	5	6	5	5	4	5	5	5	5	5	4	5	5	6	4	4	6	6	1	6	4	5	5	5	5	6	4	5	5	5	5	5	6
2	1	2	4	1	1	1	1	5	10	4	4	4	6	5	4	6	3	6	5	6	6	5	6	6	6	6	6	5	3	1	5	2	5	6	2	6	6	6	6	6	6	6	4	4	2	6	6	4	5
2	3	1	3	1	1	1	4	5	9	3	4	4	6	4	3	5	3	5	4	5	4	4	4	3	3	3	4	5	3	2	2	4	3	5	2	5	2	4	5	4	5	4	4	5	2	5	4	5	4
2	4	3	4	2	1	1	6	6	7	4	4	4	6	4	5	5	5	5	5	5	5	3	6	3	4	4	5	2	4	4	5	2	5	5	3	3	5	4	5	5	4	3	3	4	3	5	4	3	2
2	2	2	2	1	1	2	3	3	9	2	3	5	6	2	6	5	2	5	3	6	5	5	6	4	5	2	4	5	5	3	3	2	5	6	2	6	6	6	6	2	4	2	2	2	2	5	2	2	2
2	3	6	5	1	1	1	2	3	8	5	5	5	6	5	5	6	6	6	6	6	6	6	6	4	5	5	5	3	3	4	3	1	5	4	1	6	6	6	6	5	5	6	4	2	2	3	5	3	5
2	2	2	5	2	2	1	3	4	7	1	6	5	6	6	5	5	5	5	5	6	6	6	6	6	5	4	6	5	4	5	5	2	5	6	4	5	5	4	4	5	4	6	1	4	3	6	5	5	4
2	1	3	1	1	1	1	2	4	7	2	2	4	6	6	6	6	4	5	6	6	5	6	6	2	5	2	5	6	1	1	1	1	6	6	1	6	6	6	6	1	4	3	4	5	2	5	5	4	3
2	1	6	5	2	1	2	2	6	1	5	2	4	4	5	2	2	6	5	5	5	5	2	6	6	5	4	6	5	2	5	5	2	6	5	2	5	5	4	4	2	5	2	1	3	3	4	3	3	2
2	1	6	4	1	1	1	1	5	1	6	4	3	6	5	5	4	1	1	6	6	6	5	6	2	4	3	3	3	2	2	5	2	4	6	2	6	6	6	6	5	5	5	5	5	5	5	6	5	5
2	1	6	4	1	1	1	2	4	7	5	5	5	6	6	6	3	5	6	6	6	3	6	6	5	3	3	4	3	4	3	3	6	4	6	1	6	5	6	3	6	6	6	6	6	4	1	6	6	6
2	1	2	4	1	1	1	2	4	7	5	5	3	6	5	5	4	6	6	6	6	5	5	6	3	5	2	3	5	5	4	3	5	5	4	2	3	5	5	5	6	5	5	5	4	3	5	6	3	4
2	2	3	4	1	1	1	4	6	7	5	4	3	5	5	5	4	5	5	5	5	3	3	6	5	5	5	4	3	5	4	4	4	4	3	2	3	5	4	4	4	3	4	3	3	3	4	4	4	3
2	1	2	5	1	1	1	1	2	10	5	5	4	6	5	5	6	6	6	5	6	6	6	6	5	4	3	3	5	4	4	3	4	5	6	1	6	6	6	6	5	6	3	3	2	4	4	2	4	6
2	2	6	4	1	1	1	4	6	9	5	5	4	5	4	5	6	4	5	6	6	6	6	6	5	5	5	4	5	5	4	4	4	5	6	2	3	6	6	6	4	6	6	6	6	5	5	1	#NULL!	5
2	3	3	4	1	1	2	6	6	10	4	4	3	6	3	3	3	4	3	3	5	4	4	6	4	3	3	3	3	3	3	3	3	3	6	2	3	5	5	3	3	2	3	3	3	2	3	5	3	3
2	1	5	4	1	2	1	2	4	11	4	3	4	5	4	2	5	5	6	#NULL!	5	5	5	6	4	5	4	4	4	3	2	3	4	5	5	2	4	5	6	5	5	6	6	4	3	5	5	6	2	3
2	1	3	4	2	1	2	2	4	6	4	3	4	4	3	1	3	4	2	3	4	5	4	4	2	3	3	4	4	4	5	4	4	3	1	1	3	4	3	3	4	3	5	4	2	2	3	5	3	3
